# Supplementary material for: SRM Represents a Novel Prognosis Biomarker and Correlates With Inflammation and Immune Infiltration in Hepatocellular Carcinoma
Source: Mediators Inflamm. 2026 Jul 13;2026:6025289. doi: 10.1155/mi/6025289 (PMC13359114; doi:10.1155/mi/6025289)
Supplement: Supplementary file 1 — Supporting Information 1 Table S1: The prognostic accuracy and risk score of SRM. [file MI-2026-6025289-s010.xls]

ID	futime	fustat	SRM
TCGA-G3-A25X	4.87397260273973	0	7.18767076719386
TCGA-DD-AADS	1.2986301369863	0	5.24902809764737
TCGA-G3-AAV3	1.12876712328767	0	6.43980097033997
TCGA-T1-A6J8	0.063013698630137	0	6.75726865452394
TCGA-2Y-A9GU	5.31232876712329	0	5.52373757780697
TCGA-2Y-A9HB	0.712328767123288	0	5.96765280689404
TCGA-DD-A73E	0.120547945205479	0	6.22963406363523
TCGA-UB-A7MB	1.64657534246575	0	7.18199600532614
TCGA-DD-A73A	1.99452054794521	0	5.46652271499444
TCGA-DD-AAEG	1.96986301369863	0	6.7713138263693
TCGA-ED-A8O6	0.153424657534247	1	6.81917255510297
TCGA-G3-AAV7	0.989041095890411	0	7.85116684959885
TCGA-CC-A7IJ	1.04657534246575	0	7.93699945074773
TCGA-2Y-A9H9	1.90958904109589	0	6.65525020663287
TCGA-CC-5261	0.265753424657534	1	6.186197455259
TCGA-RC-A7SH	1.28219178082192	0	6.76706547148686
TCGA-DD-A1EI	0.501369863013699	0	6.98333225464304
TCGA-G3-A3CJ	1.62739726027397	0	5.83947592149376
TCGA-GJ-A9DB	0.183561643835616	1	6.25339747355562
TCGA-ED-A7PY	1.06849315068493	0	5.13040376165804
TCGA-K7-A5RG	1.42191780821918	0	6.30121997589363
TCGA-G3-A7M5	1.22465753424658	0	6.0599500763164
TCGA-DD-AADN	2.46027397260274	0	6.63132404665098
TCGA-CC-A8HS	0.821917808219178	1	6.24101833011745
TCGA-WQ-AB4B	1.08219178082192	0	5.63030935850947
TCGA-FV-A23B	5.07397260273973	1	5.33562259650198
TCGA-FV-A3R3	1.0027397260274	1	6.17750524996709
TCGA-G3-AAV0	1.3041095890411	0	6.48289828616688
TCGA-5C-A9VG	0.898630136986301	0	7.96761937930348
TCGA-BC-4072	4.08219178082192	1	6.3418719206444
TCGA-DD-AAVV	6.72602739726027	0	7.00067497827286
TCGA-DD-AADB	3.4027397260274	0	6.8341448660632
TCGA-DD-AAVQ	7.47397260273973	0	5.69125218651459
TCGA-CC-5258	0.353424657534247	1	7.83025215457618
TCGA-EP-A3JL	0.83013698630137	0	6.66582194536038
TCGA-DD-A73C	1.92054794520548	0	6.67973483584636
TCGA-G3-AAV1	0.983561643835616	1	5.79855345160413
TCGA-DD-AAEE	2.21917808219178	0	6.57024280608876
TCGA-G3-A25T	4.25479452054795	0	6.34859892545205
TCGA-LG-A9QC	1.16438356164384	0	5.23980662508834
TCGA-ED-A82E	1.11780821917808	0	5.6480684747105
TCGA-DD-AACF	1	1	6.98868468677217
TCGA-QA-A7B7	0.257534246575342	0	6.70265061799487
TCGA-DD-AAC9	0.950684931506849	0	6.11288358519425
TCGA-DD-AAE6	0.386301369863014	0	7.25218382303895
TCGA-DD-A3A2	5.83835616438356	1	5.19626474108618
TCGA-DD-A39Y	0.468493150684932	1	8.81197187936003
TCGA-BC-A112	0.419178082191781	1	6.39125905830102
TCGA-ZP-A9CZ	1.93424657534247	0	6.09844903528433
TCGA-CC-A3MB	0.863013698630137	1	6.08208089769097
TCGA-DD-AAE1	1.51232876712329	0	4.7997038435327
TCGA-EP-A3RK	0.994520547945206	0	6.97319222700739
TCGA-G3-A3CG	1.84383561643836	0	6.16418891928259
TCGA-DD-AA3A	1.12328767123288	1	6.99349435325837
TCGA-BC-4073	0.964383561643836	0	6.84936881807965
TCGA-DD-AACK	0.0246575342465753	0	5.98564614971725
TCGA-XR-A8TE	2.53424657534247	0	6.45339575819717
TCGA-G3-A25V	2.35616438356164	0	6.47629905105068
TCGA-DD-A4NA	2.76164383561644	0	6.07208221282408
TCGA-DD-AAD3	3.54794520547945	0	5.97096406045058
TCGA-DD-A118	9.41643835616438	0	6.31649695812089
TCGA-CC-A9FV	0	0	6.58917922099089
TCGA-ED-A459	1.11780821917808	0	8.00407773499685
TCGA-RC-A7SB	1.61095890410959	0	6.17329136678472
TCGA-WQ-A9G7	0.0821917808219178	0	6.85633961801343
TCGA-DD-AAEA	1.57534246575342	0	6.78513201531599
TCGA-G3-A7M7	0.989041095890411	0	7.33734180912151
TCGA-BC-A10T	2.29315068493151	1	5.50568454353856
TCGA-DD-AADP	1.25479452054795	0	5.99705525135858
TCGA-DD-AACT	4.27945205479452	0	6.02636187375987
TCGA-UB-A7MA	1.46575342465753	0	5.89675379703095
TCGA-DD-A73D	1.8986301369863	0	5.90834217810901
TCGA-DD-A4NB	1.07123287671233	0	6.58604862148279
TCGA-2Y-A9GT	4.44931506849315	1	5.33232125387372
TCGA-DD-AADL	1.74246575342466	0	6.64033171226164
TCGA-DD-A1EG	3.75890410958904	1	6.93711365549814
TCGA-DD-A4ND	6.11506849315068	0	5.91149265837748
TCGA-2Y-A9H6	0.978082191780822	0	5.55691370690638
TCGA-DD-AAW1	5.44931506849315	0	5.318146889804
TCGA-DD-A1EA	6.61643835616438	0	6.239894436345
TCGA-ED-A66Y	0.810958904109589	1	5.80757903762864
TCGA-DD-AACH	0.534246575342466	1	6.92269499766159
TCGA-XR-A8TC	3.66849315068493	0	5.24535494603424
TCGA-DD-A3A4	1.67671232876712	1	7.04260822580944
TCGA-DD-A11A	0.216438356164384	0	6.14024081631846
TCGA-DD-AADF	0.315068493150685	1	6.26554566419351
TCGA-ZP-A9D0	1.96438356164384	0	6.15468851378231
TCGA-UB-AA0V	0.86027397260274	0	5.21316839201261
TCGA-MR-A520	0.627397260273973	0	5.313514336444
TCGA-RC-A6M5	0.0410958904109589	0	6.72871915983738
TCGA-EP-A2KA	0.978082191780822	0	7.68032013678605
TCGA-DD-AAE7	1.76438356164384	0	5.74870005225901
TCGA-DD-AAE4	1.66575342465753	0	5.56871618873173
TCGA-DD-A4NF	1.17260273972603	0	5.48615121310239
TCGA-BW-A5NP	0	0	5.9166056213415
TCGA-RC-A6M3	0	0	8.10058087305073
TCGA-DD-AACP	1.13698630136986	0	7.26411883720851
TCGA-DD-AAE0	1.52054794520548	0	6.7090203808363
TCGA-BC-A8YO	1.53972602739726	0	6.39661848029822
TCGA-DD-A3A9	2.55068493150685	1	6.55489117204523
TCGA-CC-A7II	1.09315068493151	0	9.30788771913558
TCGA-DD-AAD1	1.54520547945205	0	6.27723159779254
TCGA-XR-A8TF	1.8986301369863	1	5.74508401746369
TCGA-G3-A6UC	1.83835616438356	0	5.80852406168209
TCGA-DD-A1ED	6.3041095890411	0	4.94448835643291
TCGA-CC-5262	0.282191780821918	1	6.55971970186474
TCGA-ZS-A9CF	6.60821917808219	0	5.29293716952806
TCGA-FV-A3I1	0.676712328767123	1	7.16145944466922
TCGA-DD-AAW0	5.52054794520548	0	5.48446685803308
TCGA-DD-AAD8	3.33972602739726	0	6.25787808711418
TCGA-ZP-A9D4	1.08219178082192	0	5.41786601372371
TCGA-RC-A7SK	1.29315068493151	0	6.26507490161688
TCGA-DD-AAC8	0.0438356164383562	1	6.67181135874448
TCGA-GJ-A3OU	2.40821917808219	0	6.30599787212251
TCGA-KR-A7K8	2.48219178082192	0	6.17225947614505
TCGA-CC-A1HT	0.276712328767123	1	7.58713992735874
TCGA-BC-A69H	1.21643835616438	0	7.84434673265523
TCGA-DD-AAVR	6.88493150684932	0	6.56470587799698
TCGA-DD-AAE3	1.55068493150685	0	4.78980227096883
TCGA-DD-A4NN	2.46301369863014	1	6.09082591399808
TCGA-DD-AACC	4.61643835616438	1	5.88585496957343
TCGA-DD-AADI	2.97260273972603	0	6.12744962979562
TCGA-DD-AAEB	1.30958904109589	0	4.97989272711286
TCGA-2Y-A9H1	3.36712328767123	1	6.75464569689829
TCGA-DD-AACB	6.36712328767123	0	7.14737488323541
TCGA-WX-AA46	2.07123287671233	0	5.38273295404327
TCGA-DD-A1EJ	2.75342465753425	1	6.43090243509721
TCGA-EP-A2KB	0.915068493150685	0	4.88238872137931
TCGA-ED-A66X	1.11232876712329	0	6.28613447817137
TCGA-DD-AACW	3.9013698630137	0	5.71821090938236
TCGA-NI-A4U2	4.90684931506849	1	5.64748432997373
TCGA-ED-A97K	0.0164383561643836	0	6.02657655706413
TCGA-G3-A3CK	1.6027397260274	0	6.27319695469444
TCGA-DD-AADW	1.60821917808219	0	6.01635814117625
TCGA-DD-AAVP	7.53972602739726	0	6.98008472561665
TCGA-DD-A39W	2.26575342465753	1	6.23612902872582
TCGA-DD-A4NR	0.0246575342465753	1	6.86401647869467
TCGA-DD-AACU	4.29315068493151	0	6.9220063169648
TCGA-KR-A7K7	1.11506849315068	0	7.33854564456733
TCGA-DD-AACQ	1.18356164383562	1	6.17141501660924
TCGA-DD-A11B	0.0383561643835616	1	4.52563668985002
TCGA-DD-A4NS	6.72876712328767	1	6.16409235321477
TCGA-DD-A1EH	4.0958904109589	0	5.7193313173603
TCGA-DD-AAW3	4.47397260273973	0	6.57426805646734
TCGA-DD-AADA	3.37808219178082	0	5.01045313694477
TCGA-UB-A7MF	0.586301369863014	1	6.20762349219596
TCGA-DD-A119	0.610958904109589	1	6.3092398643501
TCGA-2Y-A9H8	1.73424657534247	1	5.66201175982328
TCGA-K7-A6G5	1.4027397260274	0	6.50869327025695
TCGA-WJ-A86L	0.945205479452055	0	5.89538018349783
TCGA-ZS-A9CG	0.934246575342466	0	5.69532017553971
TCGA-O8-A75V	1.47397260273973	0	5.58843881089218
TCGA-ED-A7PZ	0.0164383561643836	0	6.9434091679715
TCGA-DD-A1EL	1.13698630136986	1	7.36261804318815
TCGA-G3-A5SL	1.7013698630137	0	5.46097185676835
TCGA-DD-A1EE	0.956164383561644	1	6.62374983122673
TCGA-CC-5263	0.353424657534247	1	6.39260936723413
TCGA-G3-A3CI	0.493150684931507	0	5.29310926270958
TCGA-ED-A5KG	1.32054794520548	0	6.27262791891852
TCGA-DD-AAVS	4.99452054794521	0	5.61287439335068
TCGA-DD-A4NO	6.15068493150685	0	6.06690505139721
TCGA-CC-A3MA	0.83013698630137	1	6.51207356831169
TCGA-NI-A8LF	1.66027397260274	0	5.55745910641055
TCGA-5C-A9VH	0.882191780821918	0	5.757594022524
TCGA-DD-A4NE	1.80821917808219	1	5.36565754707976
TCGA-FV-A4ZQ	0.0328767123287671	0	6.87052994186186
TCGA-DD-AACA	6.3041095890411	0	6.0882360117655
TCGA-K7-A5RF	1.72876712328767	0	5.50944566021545
TCGA-DD-A1EB	5.52602739726027	0	4.75809526565922
TCGA-DD-AAVU	6.03287671232877	0	7.89393187059131
TCGA-DD-AADU	1.51780821917808	0	5.67976438797966
TCGA-2Y-A9H0	10.0684931506849	0	6.76176396441536
TCGA-GJ-A6C0	0.0849315068493151	1	7.33333427813435
TCGA-ED-A4XI	1.05753424657534	0	5.02898899315083
TCGA-G3-A7M8	1.17808219178082	0	5.8784678695274
TCGA-CC-A3M9	0.821917808219178	1	8.72836544373903
TCGA-FV-A2QR	1.59178082191781	1	5.61836788144821
TCGA-MR-A8JO	0.904109589041096	0	6.7174529765077
TCGA-DD-A3A6	8.92602739726027	1	7.1156617041241
TCGA-G3-AAV4	0.073972602739726	1	5.83989913810689
TCGA-DD-A11D	4.27397260273973	1	5.15140830999331
TCGA-BD-A3EP	1.12054794520548	0	6.79881003738915
TCGA-EP-A12J	0.904109589041096	0	6.0143686842674
TCGA-4R-AA8I	0.717808219178082	1	6.78812841161439
TCGA-CC-A7IF	1.77808219178082	1	6.01070152656821
TCGA-KR-A7K0	0.178082191780822	1	6.23820408566434
TCGA-CC-A5UE	0.745205479452055	1	7.73449218360256
TCGA-HP-A5MZ	0.249315068493151	1	5.96591816055014
TCGA-CC-A8HU	0.942465753424658	1	7.16470785118647
TCGA-DD-AADO	1.24109589041096	0	6.03119887687263
TCGA-DD-AAD5	3.68493150684932	0	7.85899239260852
TCGA-LG-A6GG	1.06027397260274	0	6.10840736373333
TCGA-G3-A5SI	2.1041095890411	1	5.15256473348939
TCGA-RG-A7D4	3.00821917808219	0	6.64886661523174
TCGA-BW-A5NQ	0	0	7.36967149649916
TCGA-KR-A7K2	1.8	0	6.05506330277094
TCGA-DD-AADM	0.0328767123287671	1	6.3917282019963
TCGA-XR-A8TG	2.46027397260274	0	5.77556946005994
TCGA-DD-AACD	1.04383561643836	1	7.11460544142604
TCGA-3K-AAZ8	1.08493150684932	0	6.48392538568453
TCGA-DD-AAD0	0.375342465753425	0	4.91819538914666
TCGA-DD-AADJ	2.92054794520548	0	5.11735011754488
TCGA-ES-A2HS	1.88493150684932	1	5.8657901734568
TCGA-HP-A5N0	2.06027397260274	1	5.79177761270373
TCGA-ED-A7XP	1.0958904109589	0	7.63580807060545
TCGA-G3-A7M9	0.153424657534247	1	7.42345547618169
TCGA-G3-A3CH	2.13698630136986	0	6.42321677968989
TCGA-G3-A25S	1.13972602739726	1	7.25208445335014
TCGA-2Y-A9GW	3.48219178082192	1	6.29487250936998
TCGA-BC-A217	1.15342465753425	0	6.30505122120082
TCGA-DD-AACX	0.465753424657534	0	6.53223902426315
TCGA-CC-A5UD	0.832876712328767	1	7.04043877811203
TCGA-EP-A26S	0.649315068493151	0	5.63790869998427
TCGA-MI-A75E	1.38904109589041	0	6.45427132377991
TCGA-DD-AACO	5.13972602739726	0	4.82488493373444
TCGA-G3-A5SK	2.03835616438356	0	4.60916987135904
TCGA-BC-A110	5.7972602739726	1	6.08790618968564
TCGA-G3-A5SM	1.42465753424658	0	5.90807312077296
TCGA-ED-A8O5	1.11232876712329	0	5.49630574871882
TCGA-FV-A3R2	0.531506849315069	1	7.30704867479178
TCGA-DD-A116	4.44383561643836	1	5.86523589603116
TCGA-DD-A39X	4.64109589041096	1	6.59448734119827
TCGA-2Y-A9H2	4.74246575342466	0	5.7104014581612
TCGA-CC-A9FS	0.578082191780822	0	5.6796292875713
TCGA-XR-A8TD	2.82191780821918	0	6.13111407716961
TCGA-ZP-A9D2	2.03561643835616	0	7.36806900322974
TCGA-DD-A4NK	3.31506849315068	1	5.56759412074444
TCGA-FV-A4ZP	6.81095890410959	1	8.48010473289422
TCGA-DD-AAE2	1.74794520547945	0	5.85292270530454
TCGA-DD-A39Z	1.64657534246575	1	7.23741744530338
TCGA-5R-AA1D	0.923287671232877	0	6.52909941861124
TCGA-2Y-A9H7	3.2	0	5.71486093627027
TCGA-CC-5264	0.279452054794521	1	5.96219964298332
TCGA-UB-A7ME	1.33150684931507	0	5.54025670302685
TCGA-UB-A7MD	0.142465753424658	1	7.1254393018553
TCGA-RC-A6M6	0.0246575342465753	0	8.14722578916408
TCGA-DD-A3A8	0.0301369863013699	1	5.61518085131524
TCGA-ED-A7PX	0.0164383561643836	0	6.30831172335024
TCGA-DD-AACZ	0.468493150684932	1	7.65191346197607
TCGA-DD-A39V	1.76164383561644	1	7.35584174955374
TCGA-ZS-A9CE	3.4	0	5.51138896972921
TCGA-5R-AA1C	0.997260273972603	0	5.98508368263012
TCGA-G3-A25Z	1.79452054794521	0	6.78148561596166
TCGA-5R-AAAM	0.126027397260274	1	5.90883451918781
TCGA-ES-A2HT	1.2	1	6.76901396672446
TCGA-DD-A3A7	1.14794520547945	1	7.45496629588908
TCGA-BD-A2L6	3.73424657534247	0	5.46905566691069
TCGA-DD-AAE9	1.97808219178082	0	6.59724212953586
TCGA-CC-A7IH	1	0	5.90315398967296
TCGA-DD-AACL	0.293150684931507	1	8.16910423521028
TCGA-CC-5259	0.684931506849315	0	6.13019368833192
TCGA-G3-A7M6	1.73150684931507	0	6.92608365240296
TCGA-DD-AAD6	1.84109589041096	0	5.84989670641645
TCGA-FV-A2QQ	1.9972602739726	0	6.66739685870956
TCGA-2Y-A9GX	6.69041095890411	0	5.69136386772171
TCGA-BD-A3ER	3.05479452054795	0	5.53780545602123
TCGA-DD-AADC	1.16438356164384	1	5.84794430733941
TCGA-BC-A10Z	0.0931506849315069	1	6.17948517388668
TCGA-5C-AAPD	0.0547945205479452	0	8.41169020155081
TCGA-DD-AAED	2.09041095890411	0	6.51821408473143
TCGA-DD-AACI	4.43287671232877	0	6.42819935245066
TCGA-G3-A25Y	1.23835616438356	1	6.43971953561801
TCGA-ZP-A9CY	2.14246575342466	0	5.4399754578385
TCGA-PD-A5DF	1.75068493150685	1	7.03067486002381
TCGA-DD-A114	3.14794520547945	1	7.31610681362636
TCGA-DD-AAVY	5.3972602739726	0	6.23610797599205
TCGA-BC-A10S	3.8986301369863	1	6.04771723138092
TCGA-CC-A123	0.6	0	6.07012523900451
TCGA-MI-A75H	2.04657534246575	0	5.84699218054394
TCGA-DD-AADG	3.13698630136986	0	5.88925449325455
TCGA-BC-A10U	2.29315068493151	1	6.84919364656923
TCGA-CC-A7IG	0.819178082191781	1	7.20316884804473
TCGA-DD-A3A3	1.46575342465753	1	7.29779761003554
TCGA-2Y-A9GZ	2.32328767123288	1	5.4700324518638
TCGA-K7-AAU7	0.983561643835616	0	6.21509417899747
TCGA-BW-A5NO	0.0547945205479452	0	6.36424673864506
TCGA-DD-AAVX	4.70684931506849	0	6.36379484826999
TCGA-DD-A4NJ	2.08219178082192	0	6.16227046965983
TCGA-DD-AACS	4.94246575342466	0	6.33781989662755
TCGA-UB-AA0U	0.895890410958904	0	5.85348921823648
TCGA-CC-A9FW	0.679452054794521	0	6.18929283766509
TCGA-CC-A8HT	0.383561643835616	1	7.91102759766105
TCGA-G3-AAUZ	1.31506849315068	0	6.1638307876515
TCGA-G3-A25U	4.48219178082192	0	5.84821980575613
TCGA-DD-AAEK	2.92328767123288	0	5.50328512287265
TCGA-DD-AAEH	2.14794520547945	0	5.90242094231535
TCGA-DD-A73F	2.97260273972603	0	6.10375569034381
TCGA-2Y-A9HA	0.0986301369863014	1	6.22200271223285
TCGA-UB-A7MC	1.36986301369863	0	5.75313382944494
TCGA-DD-AACG	1.28493150684932	1	6.45965292419727
TCGA-2Y-A9GY	2.07397260273973	1	7.75818456464209
TCGA-DD-A1EF	1.07945205479452	1	5.99720658415151
TCGA-DD-AADQ	1.19452054794521	0	6.77268538714929
TCGA-DD-A1EK	1.52876712328767	1	6.13727808503694
TCGA-DD-AAD2	1.8027397260274	0	6.48084996721013
TCGA-DD-A11C	1.81369863013699	0	5.81184604139409
TCGA-DD-AAEI	4.19452054794521	0	6.98855631528184
TCGA-G3-AAV5	0.96986301369863	0	7.43045338801024
TCGA-DD-AADK	2.87397260273973	0	5.81900645595421
TCGA-2Y-A9H5	1.52054794520548	1	5.15293783728571
TCGA-FV-A3I0	2.32328767123288	0	7.21897485712327
TCGA-CC-A7IL	0.761643835616438	1	5.87312170028656
TCGA-DD-A115	6.96438356164384	1	5.96507776820072
TCGA-2Y-A9GS	1.98356164383562	1	7.22319952509923
TCGA-ZP-A9CV	2.98082191780822	1	6.05271801808708
TCGA-BC-A69I	1.06027397260274	0	6.28497304573912
TCGA-ZP-A9D1	0.0575342465753425	0	6.32946269743451
TCGA-MI-A75C	0.797260273972603	0	6.88458326930726
TCGA-DD-AADV	1.57260273972603	0	6.26085933192919
TCGA-BC-A10Y	1.94794520547945	1	6.4182861019179
TCGA-DD-AACV	4.19452054794521	0	5.50829236339077
TCGA-DD-AADR	5.55616438356164	0	5.75225351651913
TCGA-EP-A2KC	0.0520547945205479	1	6.29100304680527
TCGA-DD-AACJ	5.75890410958904	0	5.98367997455569
TCGA-BC-A10R	0.843835616438356	1	6.32985731798106
TCGA-LG-A9QD	1.0027397260274	0	5.76448416681116
TCGA-WX-AA44	1.68493150684932	0	7.02169735895345
TCGA-DD-A113	6.64383561643836	0	5.99892885222891
TCGA-FV-A496	0.0273972602739726	0	6.3239518579544
TCGA-DD-A1EC	1.64931506849315	0	7.28346622942417
TCGA-BC-A10Q	3.10958904109589	1	5.60296455621661
TCGA-DD-AAVW	6.34794520547945	0	5.45121440941722
TCGA-2Y-A9H3	4.15342465753425	0	6.12257126282141
TCGA-DD-A4NH	1.89041095890411	0	5.93509667101708
TCGA-CC-A7IE	0.594520547945205	1	7.02021214866875
TCGA-DD-A4NQ	1.02191780821918	1	7.22635824124759
TCGA-DD-A4NG	2.1972602739726	1	4.60395267610591
TCGA-DD-AAW2	5.08219178082192	0	5.55625772881632
TCGA-DD-A73B	0.775342465753425	1	4.95995557967556
TCGA-DD-A4NI	1.53698630136986	0	4.83094486171248
TCGA-MI-A75G	1.91232876712329	0	6.78305323006573
TCGA-BC-A10X	2.10958904109589	1	5.13581802915224
TCGA-CC-A3MC	0.994520547945206	0	6.93108496153285
TCGA-2Y-A9GV	6.93698630136986	1	5.51496174647273
TCGA-DD-A73G	9.52876712328767	0	7.55653441015237
TCGA-CC-5260	0.238356164383562	1	6.53865765902313
TCGA-CC-A7IK	0.717808219178082	1	7.00454633530564
TCGA-DD-A4NL	4.68767123287671	0	4.84224473049944
TCGA-DD-A3A1	0.638356164383562	1	6.0950256194842
TCGA-G3-AAV2	1.01917808219178	0	6.68742327671563
TCGA-BC-A216	3.7013698630137	0	6.57275024157447
TCGA-DD-A4NV	5.52876712328767	0	6.27845689237867
TCGA-ED-A627	1.15890410958904	0	6.28194300535848
TCGA-RC-A7S9	1.75342465753425	0	5.82987999612787
TCGA-DD-AADD	3.37260273972603	0	7.04688826177016
TCGA-BC-A10W	0.249315068493151	1	6.06583723514494
TCGA-BC-A3KG	1.36438356164384	0	5.97992930022647
TCGA-DD-AACN	3.56712328767123	0	6.22485063615754
TCGA-G3-AAV6	0.178082191780822	1	6.97516700425987
TCGA-DD-AAVZ	5.20547945205479	0	5.8036790996131
TCGA-CC-A9FU	0	0	6.8397442250018
TCGA-DD-AACE	5.98356164383562	0	5.58140548280499
TCGA-BC-A3KF	0.0219178082191781	0	6.10945876965772
TCGA-ZS-A9CD	3.7972602739726	1	6.78523142871132
TCGA-DD-AADY	1.52054794520548	0	5.9453525310845
TCGA-2Y-A9H4	3.97808219178082	0	6.22223655032724
TCGA-WX-AA47	1.52328767123288	1	7.23462202549398
TCGA-G3-A5SJ	1.91232876712329	0	6.22068980977828
TCGA-YA-A8S7	1.12876712328767	1	7.99515716182338
TCGA-FV-A495	0.00273972602739726	0	7.51338967759684
TCGA-DD-A4NP	8.5041095890411	0	6.00225920379845
TCGA-MI-A75I	1.72602739726027	0	6.97787748767282
TCGA-DD-A3A5	8.56164383561644	1	6.0172605211908
TCGA-DD-AACY	3.97260273972603	0	6.7490313820402
TCGA-CC-A5UC	0.950684931506849	1	7.018228002943
TCGA-CC-A8HV	0.764383561643836	1	6.54890203455634
TCGA-BC-A5W4	1.4986301369863	1	6.77033617316044
TCGA-RC-A7SF	1.58630136986301	0	5.49621945118269
TCGA-RC-A6M4	0.0602739726027397	0	5.86612164836113
TCGA-ED-A7XO	1.16986301369863	0	6.46614091971348
