# Supplementary material for: SRM Represents a Novel Prognosis Biomarker and Correlates With Inflammation and Immune Infiltration in Hepatocellular Carcinoma
Source: Mediators Inflamm. 2026 Jul 13;2026:6025289. doi: 10.1155/mi/6025289 (PMC13359114; doi:10.1155/mi/6025289)
Supplement: Supplementary file 2 — Supporting Information 2 Table S2: Coexpression analysis between enriched genes interacting with SRM. [file MI-2026-6025289-s009.xls]

Query	Gene	cor	pvalue
SRM	PLSCR1	0.130110297941493	0.0117854244166912
SRM	UBE2M	0.614260951664143	3.62956372775334e-40
SRM	PAGE2B	0.167653683763002	0.00113600427754041
SRM	CHAC1	0.173994285917029	0.000726340895403811
SRM	ENTPD6	0.244858230036916	1.64606935977611e-06
SRM	APOA2	-0.179749524101312	0.000477544026722909
SRM	UBXN7	0.0410929863625596	0.428141992177334
SRM	DNASE1	0.158169257006185	0.00215537729001396
SRM	IRF2	-0.072578352774183	0.161289429789425
SRM	MOAP1	-0.0857241071845505	0.0978587432216722
SRM	TP73-AS1	0.120504031437825	0.0197461408785636
SRM	USP34	-0.101907815384983	0.0489145195442969
SRM	AC015813.1	0.0387274790971311	0.455228411662109
SRM	NDUFS2	0.096159544102461	0.0632089061842964
SRM	POMP	0.396100037529548	1.68463978400753e-15
SRM	KBTBD6	0.0841497596106922	0.104202106394495
SRM	TMEM255B	0.064978034985948	0.209938599650394
SRM	LIN9	0.159330869536003	0.00199641258366855
SRM	SAMD4B	0.307513159368169	1.24033438413137e-09
SRM	PGP	0.532411134599503	9.15759665915704e-29
SRM	UBE2D4	0.204563977306362	6.74640503196601e-05
SRM	VPS26C	0.00669044227894268	0.897392995594576
SRM	PEBP1P2	-0.232564247667032	5.49375693465713e-06
SRM	LINC01831	-0.103715294967581	0.0450215673355889
SRM	AC012409.1	-0.16877248860232	0.00105097360585255
SRM	AC018690.1	0.197438891858818	0.00012133917457503
SRM	ZFAND5	-0.216270596179467	2.45929281325302e-05
SRM	AC005520.2	-0.109245574640588	0.0346897403930558
SRM	MINK1	0.0932775145829075	0.0715779811622115
SRM	ZNF696	0.265952834214165	1.78558241909016e-07
SRM	AC099560.2	0.254859010040358	5.88477358438621e-07
SRM	RBM4	0.0521940016555671	0.314083070895842
SRM	H2BC11	0.148085090944988	0.00410364036472408
SRM	BIRC5	0.472347945630222	3.5056229454569e-22
SRM	DBI	0.115714332745832	0.0252314863861332
SRM	SP140	0.249985042344464	9.76813479818637e-07
SRM	AC010343.1	0.374773061017347	6.45278998120705e-14
SRM	MSTO2P	0.22017372968723	1.73482874570287e-05
SRM	DAXX	0.326544759997021	9.65817812839839e-11
SRM	FRG1GP	0.144355629334229	0.00515756394687949
SRM	ACIN1	0.26729816697996	1.53937586945368e-07
SRM	WASH4P	0.318648001687784	2.84715647303418e-10
SRM	STBD1	-0.305332971241363	1.64280668356166e-09
SRM	GAS2L1	0.319425293742595	2.56330017204809e-10
SRM	CDIP1	0.202138349281085	8.25762223017351e-05
SRM	ECM2	-0.368518311820638	1.78868155544312e-13
SRM	LAGE3	0.543240977462357	4.25732901034399e-30
SRM	PRKCH	0.00343917850243522	0.947148452771244
SRM	DHTKD1	-0.404638059924991	3.62936745532341e-16
SRM	TTC7A	0.085326625490185	0.0994305239337425
SRM	NSDHL	0.213734038615977	3.07494921821569e-05
SRM	XAGE5	0.156644843103334	0.00238152150840323
SRM	B4GAT1	0.0286568334797841	0.58063656138776
SRM	RFPL4B	0.266353180159441	1.70860689698411e-07
SRM	FOXD2	0.166341041744833	0.0012438209208959
SRM	TRBC2	0.198380288751385	0.000112415545568188
SRM	CALHM6	0.232360692660915	5.60144614139251e-06
SRM	FRYL	-0.0512834116084604	0.322611724652158
SRM	NIFK-AS1	0.206971046155524	5.50731373804527e-05
SRM	ADRA2B	-0.172606949419944	0.000802070966158383
SRM	PDHA1	0.279771768873356	3.74048829472658e-08
SRM	PPP4R1	0.233780324674486	4.8903925111011e-06
SRM	ATP5PB	0.307694473883312	1.21155591828618e-09
SRM	KRR1	0.0611217960671272	0.238324400365423
SRM	LINC01480	0.104475002878874	0.0434647764169515
SRM	RAB11FIP5	0.321429550482364	1.95246396164703e-10
SRM	TNS2	-0.0833753923617037	0.107439353238018
SRM	SLMAP	0.0638500780125004	0.217976827201782
SRM	EPS8L1	0.109413879480477	0.0344099231170392
SRM	SLC17A1	-0.207536184791726	5.24928118022359e-05
SRM	ZNF546	-0.0778567608559098	0.132859650154811
SRM	CIRBP	-0.0880334436309276	0.0891141922715289
SRM	SLC17A4	-0.437718188372044	6.154378183347e-19
SRM	KCMF1	0.321067091759012	2.05128771768583e-10
SRM	MCRIP2	0.277700159384886	4.75455332008133e-08
SRM	USP28	0.0738645702544413	0.153972503538035
SRM	AP003733.3	0.173250243889788	0.000766091369994506
SRM	RNU6-510P	0.102245363245268	0.0481668572005735
SRM	TMEM216	0.320587410524797	2.18958180747409e-10
SRM	LIMD2	0.330545557254201	5.51808458970422e-11
SRM	C9orf64	-0.0518159995537397	0.317605370177899
SRM	KIAA1586	0.076813727482101	0.138147323807095
SRM	LEMD2	0.278542346583276	4.31379581258298e-08
SRM	PRPF39	0.110791125291404	0.0321915032248047
SRM	ZNRF2	-0.125280869765246	0.0153394063959091
SRM	EEF1B2	0.282195350025293	2.81808645847253e-08
SRM	SHKBP1	0.483952283512774	2.35656151052196e-23
SRM	STXBP6	-0.0562081832488738	0.278261409132141
SRM	CHD7	0.153761086379782	0.00286940297435103
SRM	CUL2	0.129525708751502	0.0121728791459963
SRM	OSTN-AS1	-0.0436145878392364	0.400323931888371
SRM	AC073842.1	-0.115970114005826	0.0249084033385849
SRM	LRRC58	0.0888809708461746	0.0860667153430366
SRM	CEP57	-0.040851211828649	0.430866834795126
SRM	FAM171A1	0.0446740740554468	0.388966214582934
SRM	AGBL2	-0.173622537903838	0.000745956684502485
SRM	GTPBP1	0.199717208056854	0.000100797245731084
SRM	AL022314.1	-0.347106305743249	4.98037135457194e-12
SRM	TMEM135	-0.0953661809129357	0.0654281325326718
SRM	IL13RA1	-0.147749234785427	0.00418987196600756
SRM	BICC1	0.151060895331233	0.00340687075454825
SRM	RHOJ	-0.053711067259889	0.300205145515082
SRM	DCLRE1B	0.274521040125849	6.84420566595932e-08
SRM	AJUBA	-0.109853207613998	0.0336885481139908
SRM	ZNF25	-0.0575380391414561	0.267030186017127
SRM	SEC22B	0.0669154734379031	0.196634520526681
SRM	CTXN1	0.337289464362557	2.10825819750296e-11
SRM	CRYBA2	0.190113405975867	0.000217225192583546
SRM	CD1D	-0.0952450685089943	0.0657724761420086
SRM	NEMP1	0.154575929830456	0.00272306797157331
SRM	ESM1	0.042497199874543	0.412514933247726
SRM	YPEL2	-0.163878313857194	0.00147187010670496
SRM	MIS18A	0.255839309939528	5.30782898637714e-07
SRM	HIC1	0.0994347161032621	0.0546935360143769
SRM	RPS18P12	0.206841402562721	5.56817139421262e-05
SRM	GATAD2B	0.0569426167147161	0.272019812930415
SRM	ARHGAP29	-0.0959403536787297	0.0638157491118943
SRM	JARID2	0.128009485231848	0.0132306624303562
SRM	SEC63P1	0.097282543636801	0.0601738749955901
SRM	ZNF524	0.370174601069977	1.36839647257158e-13
SRM	ASH2L	0.076981457058448	0.137286284182154
SRM	TMEM158	0.321917894000676	1.82661347798089e-10
SRM	AP000445.1	-0.360036084889644	6.88422506503351e-13
SRM	ARHGEF18	0.26119859865778	2.99681916895503e-07
SRM	CLU	-0.194335895082275	0.000155690393272857
SRM	NUP93	0.494226998212559	1.97770626758873e-24
SRM	LNPK	-0.0632283164281318	0.222500791600929
SRM	DICER1-AS1	-0.0770071228869523	0.137154893118128
SRM	PARM1	0.0795766595193951	0.124483211909741
SRM	COL4A1	0.0175021436581653	0.73583936742065
SRM	CD36	-0.0373123010229705	0.471881759396635
SRM	EIF2B1	0.328192112220705	7.67756688514285e-11
SRM	HUWE1	0.179764466395444	0.000477016396330089
SRM	TMEM268	0.160423880689993	0.00185669680524758
SRM	ADO	0.255512951020001	5.49359116194303e-07
SRM	PARP3	-0.0692412290435872	0.181489334102316
SRM	SSUH2	0.239744956407888	2.73882567950042e-06
SRM	HSD17B7P2	0.0734359107576979	0.156382574577789
SRM	MYSM1	-0.00485862077050329	0.925389349914727
SRM	MAPK7	0.260030170579569	3.39826511961697e-07
SRM	TGIF1	0.135925199766599	0.00848600327005733
SRM	ACADM	-0.282451580736362	2.73453812568651e-08
SRM	EXO5	0.247988551399211	1.19855800796796e-06
SRM	PPIL1	0.372553569193023	9.28894039008386e-14
SRM	RHCG	-0.0487901969444796	0.346725594162707
SRM	AC116049.1	0.0672804991974625	0.194198365131485
SRM	PDE7B	-0.0981757143600369	0.0578467961461354
SRM	TAF9B	0.0173300075172218	0.738342119288905
SRM	CHRAC1	0.401798309349791	6.07717192421156e-16
SRM	AL355574.1	0.358266844977404	9.07347152668988e-13
SRM	SDF2	0.268218367352544	1.39016815419216e-07
SRM	KRT18	0.341003033622201	1.22871437190505e-11
SRM	AC018645.3	0.160365869970871	0.00186388122084741
SRM	MPDZ	-0.336824210316702	2.25465306003196e-11
SRM	SUN2	-0.202505684752825	8.00990778481097e-05
SRM	ZNF600	0.144627307454321	0.00507326830558117
SRM	ENOPH1	0.238972105603719	2.95501957895179e-06
SRM	PIR	0.32253122832314	1.6796945839178e-10
SRM	CDK10	0.162242717651244	0.00164389473386504
SRM	CTSB	0.131195151772503	0.0110951809054553
SRM	AGT	-0.0437451355609621	0.398913828872249
SRM	HTR2B	-0.109190909535755	0.0347810399663416
SRM	SYTL5	-0.035031390997626	0.499412507569282
SRM	JAGN1	0.310243699746905	8.69484757503195e-10
SRM	LINS1	0.0591709991009766	0.25366915729471
SRM	BOD1	0.362982759489639	4.32988063001094e-13
SRM	TMEM74	0.0962957429795888	0.0628342291713685
SRM	ATAT1	0.236402403044309	3.79727938588721e-06
SRM	SLC25A37	-0.00469867015530764	0.927838811814806
SRM	AL023581.2	-0.0435066440263537	0.401492130621788
SRM	MTATP8P2	-0.0727278281418839	0.16042591426579
SRM	LHPP	-0.150926779118497	0.00343580502052293
SRM	WDR35	0.152323749133859	0.00314506309003124
SRM	DAG1	0.0416231245511788	0.422202325637636
SRM	AC008549.1	-0.265913309883209	1.79336044225301e-07
SRM	C2-AS1	-0.145843393690049	0.00471094670011616
SRM	FERMT3	0.330868638636896	5.27231710840588e-11
SRM	LTB	0.186342532511245	0.000290737342412981
SRM	CBLN1	-0.192749342974348	0.000176592373081839
SRM	GAB1	-0.154091964233808	0.00280914049020021
SRM	PLVAP	-0.0952105554304421	0.0658708747552972
SRM	SNTB1	-0.0895119880425823	0.0838526620300725
SRM	SLC9A7	0.132077051210184	0.0105606777925801
SRM	AL356488.3	0.019472735443887	0.707392900512064
SRM	SNAP23	0.0860515118367016	0.0965789772545927
SRM	ANKFY1	-0.0954798382246175	0.0651063329761479
SRM	AVPI1	-0.133635497001242	0.00967168991624969
SRM	HEPH	0.0153152135922581	0.767834982746482
SRM	CYB5R3	0.157013291651499	0.00232496329108647
SRM	ATG7	0.444367421674327	1.56530127065382e-19
SRM	EIF4E	0.0861538458530269	0.0961817186533755
SRM	MOXD1	0.0810657238961373	0.117567566384177
SRM	AC022107.1	0.151056925225323	0.00340772408309667
SRM	B3GNT10	0.0247679367252735	0.633035319373014
SRM	RAB1B	0.113096424200996	0.0287512696504615
SRM	AL031186.1	0.22680880155856	9.44745585473198e-06
SRM	PLN	-0.0422483786773858	0.415259175758314
SRM	CAPN15	0.332029991125495	4.47387227591026e-11
SRM	CDKN2AIP	-0.0769958872400938	0.137212399866968
SRM	KIAA0586	0.041091081786497	0.428163417986215
SRM	TNFRSF11A	0.328531012277931	7.32224681211774e-11
SRM	KIAA0232	-0.0613145886661676	0.236844133121667
SRM	MRPS7	0.42452888385107	8.52254555474068e-18
SRM	GEMIN6	0.386080466886716	9.65349630990454e-15
SRM	PNRC2P1	0.0498524535297787	0.33631525715826
SRM	CD200	0.0272619039213389	0.599198815152304
SRM	SNHG5	0.270246414844908	1.10891187077606e-07
SRM	NSD1	0.119820340688503	0.0204593987559589
SRM	ZNF512B	0.119313748999525	0.0210022347209923
SRM	TRNAU1AP	0.565279778893056	5.79178524092071e-33
SRM	ATM	0.0681702816428501	0.188352602830638
SRM	VASN	0.165420392092967	0.00132497136529805
SRM	ARPC2	0.399888534631446	8.57151801304337e-16
SRM	AC009961.3	0.136814334829369	0.00806166851383042
SRM	AC006329.1	-0.336127845174923	2.49245555618641e-11
SRM	HCG18	0.283866800735997	2.31448931226184e-08
SRM	ARMC10	0.31907686469382	2.68696282194794e-10
SRM	NR0B1	0.434371689880247	1.21206521431595e-18
SRM	DDIAS	0.382713523513205	1.71280928814364e-14
SRM	ARL1	0.218316570858647	2.04978822767393e-05
SRM	AC092670.1	0.238798299331785	3.00583756466339e-06
SRM	CHEK2	0.271005492224534	1.0184620529668e-07
SRM	SYDE1	0.22467962998848	1.15048980690299e-05
SRM	DBNL	0.395681746488275	1.81416681510094e-15
SRM	AC124798.1	0.364780478276628	3.25534407801348e-13
SRM	CENPF	0.309939661361254	9.04729334743839e-10
SRM	PBK	0.31729696640059	3.41490981676562e-10
SRM	WDR54	0.351186622664169	2.6932519786976e-12
SRM	AC093110.1	-0.263702931691052	2.28428635047344e-07
SRM	ACVRL1	0.114650953363299	0.0266136855066564
SRM	AC116913.1	0.1441426534452	0.00522452478722563
SRM	CLTB	0.438969943358523	4.76700757893136e-19
SRM	TSPAN31	-0.179325486026896	0.000492745257889121
SRM	STK32C	0.450222431468447	4.57214223190244e-20
SRM	HSP90AB1	0.347974271919538	4.37312281759544e-12
SRM	BBOF1	-0.0830524410812	0.108812676456811
SRM	PLEKHA6	-0.0568884659915504	0.272476727769396
SRM	MIR3176	-0.0513727489639578	0.32176838963759
SRM	ZFP41	0.327486917797239	8.47157484109516e-11
SRM	ITGA7	0.0476651620378241	0.35797145854152
SRM	KANTR	0.134776105541777	0.00906381194392719
SRM	WWP1	-0.0991949324411393	0.0552828322383859
SRM	KCTD17	0.400989196232214	7.03228766047933e-16
SRM	PRRT1B	-0.185902933113728	0.000300677068917926
SRM	PPFIA1	0.0391336356024599	0.450510486245507
SRM	CA5BP1	0.419017216187405	2.47129923434466e-17
SRM	MYO5B	-0.164664041851823	0.00139524988406902
SRM	SMG5	0.417001114357195	3.63027448655137e-17
SRM	METTL22	0.322451025104027	1.69823194974468e-10
SRM	KIAA1522	0.394999132957013	2.04681375067224e-15
SRM	HADHA	0.0539022904979941	0.298485206840404
SRM	GSDME	0.270380282354332	1.09241725603931e-07
SRM	NMI	0.237088119540662	3.55246315928619e-06
SRM	EP400	0.179114614769353	0.000500470913324028
SRM	TCF25	0.252132453605136	7.8235505759945e-07
SRM	TPK1	0.195650244748195	0.000140155098284726
SRM	ATP5MFP2	0.215807929762871	2.56208653224509e-05
SRM	USP21	0.21416759237683	2.96029634782054e-05
SRM	ERO1A	0.198799114282647	0.000108646943130929
SRM	MYBBP1A	0.421985462081813	1.39631484914885e-17
SRM	USP13	0.151528239810505	0.00330776380235523
SRM	OXER1	-0.197135972800853	0.000124349234455267
SRM	MACROH2A1	0.402367118503584	5.48316061769914e-16
SRM	ISG20L2	0.255982009621652	5.22851409205534e-07
SRM	UBE2E2	0.311557164564935	7.31957029826625e-10
SRM	MMP12	0.336578535799552	2.33590745697222e-11
SRM	NEK2	0.348568709865186	3.99960328252583e-12
SRM	SERPINA1	-0.108439799069492	0.0360563563329713
SRM	IFIT5	-0.121862371095716	0.0183929885248135
SRM	RHBDL3	-0.0284359414655745	0.583558024108127
SRM	CA2	-0.158235616592737	0.00214599369557118
SRM	FARSA	0.504283963029175	1.61079480045257e-25
SRM	CIITA	0.213897755492631	3.03116920871112e-05
SRM	NFKBIB	0.414181378403024	6.18940780018006e-17
SRM	GUSB	0.0891386224829937	0.0851570750179347
SRM	KLHL15	-0.221534970557153	1.53375694808917e-05
SRM	CASP9	0.308842236307248	1.04386196968246e-09
SRM	CRBN	-0.121442664625521	0.0188021922337166
SRM	PRR5L	0.0704955905521573	0.173687776895478
SRM	CYBRD1	-0.0267208791820376	0.606469582391014
SRM	MOCS3	0.0646041308188898	0.212579145671946
SRM	ATG16L1	0.144130067705932	0.0052285061863386
SRM	PLCB3	0.346521395980117	5.43523059551835e-12
SRM	CHGB	0.135321866275356	0.00878515781000256
SRM	ELOVL6	-0.0845271174345933	0.102652774823669
SRM	TMEM140	-0.0304105428445996	0.557688122234748
SRM	ME1	0.304788735643852	1.76155617859817e-09
SRM	BCL2L13	0.0474819969176612	0.359823782920864
SRM	STAT5B	-0.128344016896565	0.0129905606800766
SRM	ZFAND2A	0.22234888215111	1.42432139148949e-05
SRM	ESYT2	0.0533697317493512	0.303291579708214
SRM	B9D2	0.413778403686579	6.67705994671257e-17
SRM	VASP	0.479200354983432	7.20802100277964e-23
SRM	CCNO	0.240244485051508	2.60722427401615e-06
SRM	VRK1	0.287571510499265	1.489139274024e-08
SRM	LINC01786	-0.0245978252238827	0.635372481479098
SRM	C22orf39	0.0364607320301819	0.482061688035345
SRM	ARHGEF2	0.342455181313044	9.92911969196243e-12
SRM	CHSY3	0.0631457777843167	0.223106343436707
SRM	FKBP1B	0.159903865653546	0.0019220130792082
SRM	SPI1	0.377423055442608	4.1614858705518e-14
SRM	TK1	0.438646783615394	5.09249081821188e-19
SRM	TIMM17A	0.131504527427001	0.0109050088214237
SRM	KCNE5	0.352213467330906	2.30397933009909e-12
SRM	MITF	0.200236822447392	9.65940913472991e-05
SRM	CD320	0.629002540075972	1.36902052680914e-42
SRM	CERS4	-0.100515713592231	0.0521012730623921
SRM	AL096828.3	0.174918147523896	0.000679640224588842
SRM	ZNF638	0.049166713335663	0.343012513327222
SRM	PHETA2	0.0557242058046176	0.282427165935248
SRM	SEC14L4	-0.195768931784142	0.000138826279146885
SRM	IGLV2-8	0.0346799497433103	0.50372869874444
SRM	SEC14L1	0.098026396561021	0.0582305620198349
SRM	RPS6KC1	0.164001227544496	0.00145963481502146
SRM	FN3KRP	0.12710171757264	0.013901986326052
SRM	GATD3B	0.0334608647570853	0.518851439103452
SRM	GCHFR	0.119327430358861	0.0209874118953855
SRM	ZNF569	0.0917797315706175	0.0762722402388484
SRM	NBR2	-0.0397821020000637	0.44303536463406
SRM	RALGAPA2	-0.144736532850518	0.00503972917096842
SRM	LINC01146	-0.181900036229839	0.000406937208347645
SRM	AC245407.2	0.0424607752422407	0.412915989348811
SRM	SLC43A3	0.0258053185536806	0.618862279394019
SRM	DCUN1D4	-0.0908022459566698	0.0794685087128463
SRM	KRT10	0.299521287327411	3.43591978892787e-09
SRM	AARS1	0.382861567584364	1.6703964518633e-14
SRM	DCUN1D1	-0.123144061922858	0.017191048104813
SRM	MKS1	0.230101522056609	6.93997674443499e-06
SRM	PARG	0.0807328111603781	0.119087039674545
SRM	CDK18	0.147404079750428	0.00428019366085841
SRM	CHCHD7	0.35082446073451	2.84531557041106e-12
SRM	ZNF680	-0.189746212141873	0.000223534274539303
SRM	IRAK2	0.10171282472723	0.0493508244373703
SRM	ZC2HC1A	0.370662607378422	1.26418853495886e-13
SRM	AKAP13	-0.130873275886587	0.0112961455275009
SRM	SERHL2	0.250533457378494	9.23153520743544e-07
SRM	LCK	0.1690005352944	0.00103437802959642
SRM	SH3BP2	0.00950611986719928	0.854618839174261
SRM	FYB2	-0.367546626812128	2.09153040626946e-13
SRM	RPL7A	0.408531327919593	1.77587147864776e-16
SRM	RNF113A	0.429072003425318	3.49170576452676e-18
SRM	AL391095.2	-0.00626742373120938	0.903848129278771
SRM	UGT2B27P	-0.202963229632792	7.71114030504122e-05
SRM	TBX2-AS1	0.223718697585983	1.25669905192904e-05
SRM	UPB1	-0.427313555117583	4.94002039120975e-18
SRM	HAMP	-0.0224656602997522	0.66496716553544
SRM	MRPL36	0.37729870367894	4.24841117159103e-14
SRM	DPH1	-0.00677506604697502	0.896102460309746
SRM	DCTN4	0.0178194861450398	0.731232734712882
SRM	PLD1	-0.0105936921912552	0.838203308101271
SRM	ABCC6P1	-0.411026293761374	1.11773559538241e-16
SRM	FLYWCH1	0.281106753880013	3.20137326252341e-08
SRM	ATP6V0D1	0.35815963653956	9.22605770712545e-13
SRM	CTPS1	0.102209499099968	0.0482458388699894
SRM	LSM12	0.177478587154185	0.000564343049445539
SRM	USP20	0.204949781592548	6.53153317575324e-05
SRM	SNIP1	0.0512894305240625	0.322554861666243
SRM	IL11RA	-0.105992614948933	0.0404902444096774
SRM	POMT1	0.213518481409425	3.1335052417487e-05
SRM	CEP120	-0.174898043986504	0.000680626148242355
SRM	HLA-DQA2	0.204481599400022	6.79314004773331e-05
SRM	AC124067.4	0.213956776031353	3.01553154018607e-05
SRM	ARIH2	0.202039445251864	8.32554057161929e-05
SRM	MPV17	0.483928609166081	2.36982667722499e-23
SRM	CSNK1G1	0.168919233317703	0.00104026668948425
SRM	CARMIL1	0.260486212701303	3.23578269456455e-07
SRM	ALPI	0.18502340884621	0.000321522405907884
SRM	RAB3D	0.0872993959213987	0.0918230494723389
SRM	IGHV1-24	0.141166654725675	0.00624558214188451
SRM	TFPT	0.44932594323287	5.5287451726142e-20
SRM	BLOC1S2	0.161551009841478	0.00172204042099651
SRM	OSBPL3	0.30865265977093	1.06991417330784e-09
SRM	SLC1A7	0.143813143534233	0.0053296668221799
SRM	PAGE2	0.257979337315004	4.23105360078553e-07
SRM	SPIRE2	0.275577505801434	6.06693888433405e-08
SRM	ANKRD1	0.146572618501687	0.00450503685528425
SRM	ODR4	-0.0744302388261285	0.150835288244908
SRM	CIAO3	0.402924715881469	4.95630194839667e-16
SRM	C17orf80	0.116358559184805	0.0244245750008644
SRM	C16orf86	0.0562806255225684	0.277641476494447
SRM	MGAT5	0.237885436251207	3.28674864599504e-06
SRM	NFE2L3	0.360903070047403	6.00923844616438e-13
SRM	IL27RA	0.310114301581216	8.84318676192311e-10
SRM	GOLPH3L	0.111342932897492	0.0313375568388826
SRM	JADE1	0.0743289898841803	0.151393224018238
SRM	C4orf48	0.396357155165035	1.60957009167161e-15
SRM	CHORDC1	0.330539029774176	5.52316330228811e-11
SRM	SLC22A12	0.0496897930018164	0.337896244535284
SRM	MRPS23	0.416183375555029	4.23995607956736e-17
SRM	C11orf95	-0.0624706838938387	0.228103346319995
SRM	ADH6	-0.343270881671744	8.80476832320879e-12
SRM	MTHFS	-0.211232519995794	3.82297733294064e-05
SRM	ARRDC1-AS1	0.357518668845017	1.01920438876867e-12
SRM	NSUN5P1	0.392140139890385	3.38250112783704e-15
SRM	TMPRSS3	0.155743282695784	0.00252524339838066
SRM	KIF3B	-0.0173884154004888	0.737492594058318
SRM	NUDT7	-0.267045609125367	1.58295298132358e-07
SRM	LINC01671	0.176846307916522	0.000590993332764071
SRM	AC011472.4	-0.203437916848526	7.41229010647325e-05
SRM	TRBV19	0.0997678614983712	0.0538834616239896
SRM	RAMP3	-0.250346205755578	9.41149337473368e-07
SRM	CDK11B	0.467981464073023	9.42986155462659e-22
SRM	AC245100.3	0.154098842218632	0.0028079001132607
SRM	WBP4	0.0358610642176581	0.489301063797326
SRM	TRAF6	-0.0558737559011039	0.281135466411593
SRM	AC019131.2	-0.0973549307092996	0.0599824419137036
SRM	RAB17	-0.242406843628882	2.10409578593687e-06
SRM	COX17	0.243715667099084	1.84621182046483e-06
SRM	PANK3	-0.234630021890691	4.50690675282227e-06
SRM	SORBS3	-0.0258488607429824	0.618270419146602
SRM	KRT23	0.099206454288264	0.0552543959046862
SRM	CDIN1	0.253564869599767	6.73919057883462e-07
SRM	NPM2	-0.00422069750603777	0.935162388360979
SRM	MTMR9LP	-0.016557345923682	0.749609842105308
SRM	NLRP11	-0.0134827154897325	0.794954556974484
SRM	TAF1B	0.184242659928085	0.000341147768455259
SRM	SV2A	0.320572554647755	2.19400648802529e-10
SRM	LDAH	0.126688314773495	0.0142175123067202
SRM	INAFM2	0.10770878298432	0.0373354651865384
SRM	FAN1	-0.151100076107292	0.00339845968324235
SRM	HOGA1	-0.19094562347261	0.000203537268505482
SRM	SF3B6	0.326055510749034	1.0336689897006e-10
SRM	CHMP1B	-0.0781786750484969	0.131259619284766
SRM	COPS9	0.520903035775177	2.11931332202988e-27
SRM	LETM1	0.359120475284913	7.94341982204983e-13
SRM	KLF7	0.0379708393100713	0.464091005780977
SRM	ARNT	-0.157328063633361	0.00227761798986395
SRM	KLHL26	-0.0266244434138383	0.607769685753355
SRM	GDI2	0.21861277459612	1.99615810023377e-05
SRM	PANX1	-0.0611910972849694	0.237791556553433
SRM	CLK1	-0.062748180621146	0.226039804645262
SRM	RCCD1	0.249264715984903	1.05185168037206e-06
SRM	LINC02035	0.104655048640452	0.043102540636475
SRM	ZNF621	0.0152482815762348	0.768820781723942
SRM	FKBP8	0.432272736376001	1.84706673754125e-18
SRM	ARG1	-0.222126585217029	1.4534508506593e-05
SRM	SETD7	-0.20432473048498	6.88298053545943e-05
SRM	RPL10P3	0.289862121936236	1.13011712820476e-08
SRM	PIP4P1	0.150692826971255	0.00348681164912744
SRM	PIK3R4	-0.148288170583169	0.00405228076989026
SRM	TONSL-AS1	0.253118131087932	7.0608696890589e-07
SRM	ALPK2	-0.00994052200137363	0.848054152038004
SRM	FBXO43	0.275949634563616	5.81401114584895e-08
SRM	DHDDS	0.444553572842898	1.50578644942015e-19
SRM	TSPYL1	-0.182823923038211	0.00037969507273503
SRM	CDC42BPA	-0.021168869741904	0.683228297618378
SRM	SELENOP	-0.3142911466049	5.10100365417332e-10
SRM	ANKMY2	0.210631066877805	4.02691353108478e-05
SRM	AP1AR	-0.0975521960983804	0.0594633104326098
SRM	COX4I1	0.382806606301537	1.6860207110513e-14
SRM	AC016027.1	0.000533133263418025	0.991801246390006
SRM	FAM174B	0.196418587027447	0.000131759712546653
SRM	PIGU	0.494330241469883	1.92824918773129e-24
SRM	TMEM273	0.052472083023994	0.311508253320201
SRM	CUX2	-0.230959694095486	6.3991056201905e-06
SRM	AC005476.2	-0.0650919160752157	0.209139078757298
SRM	NRSN2	0.331486541391634	4.83163267382658e-11
SRM	SLC2A4	-0.0538384483104782	0.299058698932552
SRM	SGCE	0.0996274045809416	0.0542237713582496
SRM	CEACAM7	0.0436412238327237	0.400035982853339
SRM	SLC9A3R2	-0.10524467022935	0.0419340142740946
SRM	RHBDD3	0.351414225058992	2.60177977938105e-12
SRM	NAE1	0.380068739975264	2.67497768121609e-14
SRM	FAM160A2	-0.0920694870764753	0.0753450983040624
SRM	CA13	0.0214928552111621	0.678648153965591
SRM	ZC3H7A	0.0766397390234218	0.139044866985674
SRM	SEMA3F	0.106212222035652	0.0400743899787459
SRM	C6orf136	0.244832265523936	1.65037755298596e-06
SRM	GABBR1	0.0710912629321904	0.170071567266195
SRM	MTX1P1	0.179773667750777	0.000476691754884182
SRM	JCHAIN	0.0125281507919915	0.8091820570287
SRM	CNOT10	0.361680141855928	5.31806945412434e-13
SRM	TPD52	0.280934181926502	3.26658514640405e-08
SRM	NDUFAF3	0.449628770781624	5.18541579513062e-20
SRM	CAMK1	0.143604279128678	0.00539729423380804
SRM	EFCAB11	-0.0806605006527121	0.119419095358673
SRM	LINC00844	-0.253110616252575	7.06640484137649e-07
SRM	CLEC4M	-0.189519710821034	0.000227510993751985
SRM	AP001505.1	0.405551520030632	3.07158670260493e-16
SRM	EFCAB14	0.0121627729254945	0.814644850594028
SRM	BIK	0.100035124889111	0.0532408189932968
SRM	BRSK1	0.292903904575141	7.80482070616005e-09
SRM	GRPR	-0.0869760228378988	0.0930371171738991
SRM	VIPR1	-0.269444481049584	1.21286450682175e-07
SRM	RBM24	0.180602983359428	0.000448260574429529
SRM	AFF1	-0.170338686954142	0.000941766914849887
SRM	IZUMO4	-0.0244532949102579	0.637361031454411
SRM	RNPEPL1	0.454220253633045	1.94628430005079e-20
SRM	TBC1D8B	-0.116905939914176	0.0237565646131602
SRM	HSCB	0.253736555263253	6.61934732552403e-07
SRM	FAM107B	-0.156838639140771	0.0023516185823829
SRM	CFAP20	0.0467530262445642	0.367255021980424
SRM	IGHJ3	0.0907152443083804	0.0797581743431284
SRM	COPG1	0.366708740868678	2.39253155979094e-13
SRM	BMP2K	0.113997266970745	0.0274952924780503
SRM	AC020910.5	0.138356522963573	0.00737035397592422
SRM	WIPF1	0.194906701371903	0.000148755147635658
SRM	CCDC187	-0.118003968808621	0.022464021280452
SRM	SDHAF3	0.196359451852879	0.000132388708450837
SRM	MAP3K7CL	-0.0874212000098354	0.0913690501688084
SRM	ZNF131	0.144886602605432	0.00499397382264704
SRM	LINC01370	0.0299552132647928	0.563603969259302
SRM	MAP3K21	0.00591751145669772	0.909192489726137
SRM	LPAL2	-0.229922203584124	7.05836700689517e-06
SRM	ZNF211	0.17105584691246	0.000895342543265196
SRM	UTRN	0.10944019552781	0.034366345156216
SRM	RASSF8	0.0937575566091445	0.0701243412546993
SRM	PCMTD2	-0.157615792208192	0.00223511161315867
SRM	CLDN16	-0.189142067903129	0.000234288711204588
SRM	TSHZ1	-0.118735950924057	0.0216365898961185
SRM	PHKB	-0.00231372621783949	0.96442963812089
SRM	EXOC3L1	0.0707011047905392	0.172433730824718
SRM	ATP1A2	-0.0190145757158551	0.713972157122477
SRM	ZDHHC6	-0.017558681172788	0.735017954605683
SRM	SLK	-0.0594637830642512	0.251323458117944
SRM	EXOC3L4	-0.243160611166364	1.95165082279359e-06
SRM	AC083809.1	0.248819805255493	1.10092688346181e-06
SRM	GAA	0.189445379256769	0.000228830391805375
SRM	NADK2-AS1	-0.259341336014839	3.6586476928845e-07
SRM	MMD	0.336669456473555	2.30550894577566e-11
SRM	AMOTL2	-0.0959950060367176	0.0636639937997884
SRM	IGFBP2	-0.0136427544657222	0.792575719764601
SRM	GRHL1	-0.0123049604189099	0.81251791136839
SRM	IGFN1	0.172417789125107	0.000812944150689539
SRM	RPE	0.18720981671052	0.00027202000084581
SRM	GNB1	0.498820623161248	6.35572108301449e-25
SRM	EEF2K	0.0798191259583523	0.123336073489312
SRM	FANCE	0.353455369984985	1.90612622338318e-12
SRM	AC025181.2	0.15812242651565	0.00216202190032749
SRM	SATB1	-0.0314740310959343	0.543989187823196
SRM	DNAJC14	-0.050010488634146	0.334783774372775
SRM	SSR2	0.439553107972418	4.2306314233068e-19
SRM	CHCHD3	0.345098441293665	6.71781363660585e-12
SRM	AC091925.1	-0.0769427421692559	0.137484660179214
SRM	MYL5	0.00218885751536451	0.966348156437038
SRM	DNAJC11	0.167617837937451	0.00113883050104376
SRM	NOC2L	0.612336366443863	7.35977119068569e-40
SRM	AC010326.3	0.207063851745915	5.46413470117312e-05
SRM	AP005018.2	0.033027307890937	0.524285464156587
SRM	MGP	0.0876355209885076	0.0905745779928466
SRM	SLAIN2	-0.0176296174973967	0.733987773672223
SRM	AC119424.1	-0.256679418444851	4.85697802455931e-07
SRM	RAB20	0.184895376607242	0.000324666840671666
SRM	SUCNR1	-0.135570274473366	0.0086608698098444
SRM	CTNND2	0.0936428488065745	0.0704694812500844
SRM	PSMD12	0.196296226250222	0.000133064328885323
SRM	AC018553.1	-0.0656751147050293	0.205079058143248
SRM	SLC6A19	0.0869532616558626	0.0931230525440267
SRM	MCM10	0.388558442426171	6.3033814585941e-15
SRM	NGEF	-0.0924502010845939	0.0741408640362362
SRM	POLR1C	0.451690031876109	3.34598813132306e-20
SRM	TCTN1	0.01478860609736	0.775601031168511
SRM	ING3	0.0751970176012332	0.146660481336677
SRM	SFXN2	-0.192272338098982	0.000183373237033891
SRM	CCL26	0.365960193749523	2.69700314756591e-13
SRM	RBM38	0.455229437844566	1.56603320429843e-20
SRM	C19orf44	0.242022960400501	2.18604767084885e-06
SRM	TMEM99	0.052107953636909	0.3148826252749
SRM	CGNL1	-0.385138185532323	1.13413832166788e-14
SRM	TMEM147-AS1	0.224524345461933	1.16705456244767e-05
SRM	ALDH4A1	-0.035546313577687	0.493124036557231
SRM	NCOA6	0.0780421742899654	0.131936251293339
SRM	SNX25	0.0712791625050609	0.168942607980624
SRM	FAM245B	-0.185190819168384	0.000317453678620978
SRM	ARHGEF37	0.0429777354708127	0.407245522353023
SRM	JPT2	0.29521003093059	5.87780584069335e-09
SRM	ZNF678	0.14981115778717	0.00368526016630039
SRM	FSTL3	0.0894652847100111	0.0840149407137474
SRM	STIM2-AS1	0.142182576630261	0.00587849270809057
SRM	SPOCK3	0.0785841619164468	0.129265425961892
SRM	GNAQ	-0.11079282735827	0.0321888389681721
SRM	BYSL	0.470145629299826	5.78472950191093e-22
SRM	RELB	0.367818496676197	2.00207640052905e-13
SRM	VPS18	0.401783537731506	6.09341067442173e-16
SRM	PINK1	-0.0627782259911705	0.225817177734467
SRM	RNU6-1136P	-0.0144226953461781	0.781010475975493
SRM	KCTD13	0.200362323837845	9.56039185540365e-05
SRM	H2BC5	0.0750405597832886	0.147505103950852
SRM	SCAMP5	0.253436351235965	6.83026134002216e-07
SRM	MIER3	-0.104049040974095	0.0443319821390725
SRM	RPGR	0.138562353672738	0.00728221044240701
SRM	SDCBP2	0.0628113489600827	0.225571927471181
SRM	SEMA4D	0.238826327814004	2.99758642590801e-06
SRM	DDX11L2	0.190373078728489	0.00021286446898999
SRM	NOTCH1	0.0713406676916394	0.168574284778069
SRM	AP003071.4	0.0457434675849743	0.377702630743111
SRM	FZD9	0.164337920302881	0.00142659569298394
SRM	HMBOX1	-0.00189148133728209	0.970917889519723
SRM	EGR1	-0.118711789225033	0.0216634746351344
SRM	CYB5B	0.216580111046227	2.39272062112236e-05
SRM	VPS37D	-0.0367038350810732	0.479143483128373
SRM	CAMKK2	0.0863629273283239	0.0953741176969287
SRM	MRPL20-AS1	0.219675739465866	1.81445148191217e-05
SRM	RDH5	-0.316880035350095	3.61134615016484e-10
SRM	POP4	0.443505584290636	1.87242071377514e-19
SRM	DPP9	0.185950553910758	0.000299585210371604
SRM	PLCD3	0.267059901521313	1.58045553377123e-07
SRM	TMSB15A	0.295802044937567	5.46291657579969e-09
SRM	AC006213.5	-0.0141611452788371	0.784883599263899
SRM	SNHG32	0.118214974637271	0.0222227357622435
SRM	UBE2Q1	0.244662969195157	1.67873402594779e-06
SRM	NSL1	0.098461230140595	0.0571188128557931
SRM	SESN2	0.172602298888864	0.000802336665338931
SRM	KHDRBS3	0.184089200124274	0.00034513416207366
SRM	PHF14	0.309013715993291	1.02082809006536e-09
SRM	THAP1	0.07708777233765	0.136742653073899
SRM	ARMH3	0.186689994851429	0.000283098753110504
SRM	TBC1D17	0.182824678497959	0.000379673508596489
SRM	ETF1	0.285097706386932	2.00046241186591e-08
SRM	SLC28A1	-0.31398266320476	5.31412055285445e-10
SRM	WARS2	0.268841291371482	1.29717878107087e-07
SRM	PRDM1	0.132483984392145	0.0103218279594749
SRM	SIK1B	-0.156662591414099	0.00237876857375721
SRM	RBM42	0.490903703197281	4.44845735044937e-24
SRM	AC021218.1	-0.0746079772726789	0.149859631264801
SRM	GPBP1	0.101488664211258	0.0498564121510418
SRM	ZNF394	0.317072921478289	3.5191394965354e-10
SRM	METTL6	0.375950495055851	5.31276072663102e-14
SRM	ZBTB39	0.0176145274979651	0.734206880063356
SRM	GOLT1B	0.192217084564162	0.000184174259602996
SRM	GLT8D1	0.072142822592184	0.163825409671461
SRM	AL445524.1	0.378158185699778	3.68208685756787e-14
SRM	SCGB1D2	0.129394331100926	0.0122614854800096
SRM	TAF6	0.214957395492957	2.76176015938485e-05
SRM	C2CD2L	0.289199282732359	1.2243447130151e-08
SRM	SLC25A18	-0.0427978503387925	0.409213391162245
SRM	MTARC2	-0.4811990034607	4.51360319682668e-23
SRM	CTDP1	0.343951370181812	7.96269757154928e-12
SRM	ITPK1	-0.0670610899116203	0.195660027632365
SRM	CD48	0.143484747805933	0.00543634306832226
SRM	GPX4	0.245709616119886	1.51061920997385e-06
SRM	IGLV7-43	0.109582920063289	0.0341308182332376
SRM	AC007406.4	-0.0600045997685449	0.247030322080532
SRM	SCO1	-0.0875908923371535	0.0907395552476088
SRM	B3GNT2	-0.0595228873465612	0.250851766303144
SRM	TOPBP1	0.186458149413431	0.000288174535013686
SRM	D2HGDH	-0.0293083086945701	0.572060285819469
SRM	EMC3	0.270664220201834	1.05821070048942e-07
SRM	DNAJC9	0.155064699952346	0.00263858319020899
SRM	FAM161A	0.0828947800347138	0.109488121862285
SRM	IGHV4-31	0.0572012044121451	0.269845098627862
SRM	BTRC	0.0672618383278541	0.194322368828857
SRM	TMEM39A	0.179146728961852	0.000499287135280649
SRM	AP003721.3	-0.0159386408227584	0.758671079828459
SRM	FAM117B	0.214720750808917	2.8198831195366e-05
SRM	GFRA2	0.0639129280968702	0.217523218645132
SRM	MALT1	0.0821641037219837	0.112661655077053
SRM	NDUFA3	0.307193544143014	1.29268826384426e-09
SRM	SARAF	-0.0470548711311984	0.364166488030043
SRM	MDM4	-0.037310730615365	0.471900423306326
SRM	KIF14	0.222660715599296	1.38439239356911e-05
SRM	SNHG11	0.138020866910241	0.00751613901658292
SRM	AC079360.1	-0.268456045890991	1.35395419547923e-07
SRM	GZF1	0.13342354360535	0.00978855475981427
SRM	PDE4A	0.250119292058943	9.63407870663278e-07
SRM	MRRF	0.136527260183022	0.00819655786312296
SRM	ASAP1	0.295008172776626	6.02612728739905e-09
SRM	MUC6	0.0906261081144187	0.0800558326437399
SRM	HMGB2	0.303608513380502	2.04838819201538e-09
SRM	LYPD6B	0.178288448817188	0.000531835443291322
SRM	TAAR3P	0.222004494777462	1.46968921024206e-05
SRM	TOX2	0.122757087916495	0.0175464973111598
SRM	MORN4	0.0914147192828713	0.077453351903196
SRM	SURF2	0.460339414099603	5.15157809394002e-21
SRM	UHRF1BP1	0.206734839100115	5.61866924476397e-05
SRM	THBS1	0.0686938698214886	0.184973682020652
SRM	ISOC1	-0.258691660472392	3.92172648223875e-07
SRM	MAD2L1	0.352742845828066	2.12534618398252e-12
SRM	DBNDD1	0.0335111747352236	0.518222755857022
SRM	DAP	0.319174274810933	2.65181795705447e-10
SRM	GAPLINC	0.11163645763448	0.0308912538583291
SRM	POU6F1	0.101818106942579	0.0491148461208637
SRM	NAMPTP1	0.044100897418565	0.395086233639245
SRM	AAMDC	-0.0164289657452334	0.751487251245546
SRM	AC005229.4	0.107118979110518	0.0383953337068309
SRM	EGFR	-0.183703707786693	0.000355340261938719
SRM	ZNF77	0.0569888430797677	0.27163017606579
SRM	AC016044.1	-0.0811575035227171	0.117151343776895
SRM	RPP25L	0.235698022339362	4.0654873486098e-06
SRM	SECTM1	0.172232038624308	0.000823753745026701
SRM	MMP9	0.363811330945793	3.79731204385831e-13
SRM	PTPN4	-0.0850104367467964	0.100695115263737
SRM	PEX26	0.157271867145321	0.00228600553989383
SRM	PML	0.316673378572834	3.71274196003961e-10
SRM	CSAD	-0.356082432054718	1.27294442984061e-12
SRM	ETFDH	-0.338348810528301	1.80865493823058e-11
SRM	ZNF232	0.237978506223657	3.25699933027921e-06
SRM	ASB9	0.0347606080569915	0.502736370701678
SRM	ZNF112	0.0818558191298257	0.114022095581958
SRM	H3-3A	0.0907761713969299	0.0795552325192581
SRM	AC129507.3	-0.176425266643234	0.000609382201339019
SRM	SLC26A9	0.0944289200914487	0.0681319075938916
SRM	TACC1	-0.00697681741570667	0.893026808083019
SRM	RAB13	0.405438827164203	3.13556031513505e-16
SRM	MYO1G	0.290264501676987	1.07638130779033e-08
SRM	SLC1A3	0.212528646353901	3.41620444121259e-05
SRM	OSBPL7	0.285271699286705	1.95954157697892e-08
SRM	RAB21	0.0154210304608426	0.766277237013899
SRM	PGM3	0.174649804647576	0.000692909992602585
SRM	TM7SF3	-0.151406246628523	0.00333337872486225
SRM	WFS1	0.230803956572377	6.49417955268762e-06
SRM	AC131011.1	0.160571854434264	0.00183848539956719
SRM	HPF1	0.307439381716905	1.2522334762775e-09
SRM	LACTB2	0.0536844576487932	0.300445003557182
SRM	PPP2CB	-0.04372245504597	0.399158597062726
SRM	ANO1	-0.396343455680243	1.61348577332094e-15
SRM	SMARCA2	-0.19204988198788	0.000186618234170361
SRM	AC083902.1	-0.110019255929466	0.0334192720684245
SRM	NUTF2	0.618174070903584	8.493174208087e-41
SRM	CCT6A	0.498604927962364	6.70626605396659e-25
SRM	DIDO1	0.0338790431041664	0.513637750724919
SRM	ZNF654	-0.110195700863253	0.0331351480745717
SRM	KANSL2	0.170986061219222	0.000899765441934522
SRM	UBE2FP1	0.0378502771982123	0.465511944952145
SRM	MYDGF	0.412351152581358	8.72733845977472e-17
SRM	ZBTB41	0.098504596090197	0.0570089089279964
SRM	S100A16	0.233814474541272	4.874397254964e-06
SRM	TBC1D4	0.0133005498364897	0.797664598961644
SRM	FETUB	-0.336122852890664	2.49424565729862e-11
SRM	MROH2A	-0.179147580327479	0.000499255788055176
SRM	FAM214B	0.306612033155312	1.3934965936772e-09
SRM	CNRIP1	0.0495326193395048	0.339428411407216
SRM	APOC2	-0.132706036949614	0.0101935237433205
SRM	C5orf46	0.251393543217909	8.44648672785532e-07
SRM	BTBD9	0.12470701006279	0.0158186610654035
SRM	KNL1	0.00333151201328685	0.948800716401606
SRM	TP53I13	-0.0148514408370409	0.774673195170324
SRM	ACAP3	0.456292639134115	1.24452263381306e-20
SRM	CBL	0.152167079100434	0.00317651934949996
SRM	PAFAH1B1	0.0936276338201262	0.0705153651278041
SRM	PTPRE	0.183089864922043	0.000372173966701452
SRM	EBAG9	0.00284970895313512	0.956197113653529
SRM	DDIT4	0.162109237759441	0.001658716726916
SRM	NUP62	0.458707893079693	7.36193003111699e-21
SRM	SRSF1	0.172996190307895	0.000780118498243079
SRM	CEP78	0.162619967662391	0.00160265769266291
SRM	ADH1B	-0.436979744841532	7.15178779408231e-19
SRM	SETD3	-0.0614522843032794	0.235790872008434
SRM	MRPS27	0.232292492171884	5.63797503041367e-06
SRM	ZBED4	0.201035310876182	9.04550522416599e-05
SRM	NAP1L4	0.422073843102464	1.37266041448341e-17
SRM	MAFB	-0.101744436040843	0.0492798718922747
SRM	XRCC2	0.336202982795273	2.46566400512168e-11
SRM	ORC2	0.131239121248512	0.0110679753869872
SRM	CHST14	0.130896947323432	0.0112812572517882
SRM	LPAR1	0.188229926207645	0.000251445522763104
SRM	UBE2W	0.0931398837121202	0.071999254777117
SRM	PLS3	-0.0289287792890853	0.57704927185234
SRM	TMEM41A	0.20064887888347	9.33787394922789e-05
SRM	FBXL14	-0.0832189609705831	0.108102847498784
SRM	SLC16A11	-0.165979515853323	0.00127512637763402
SRM	PPP2R5D	0.000130428783112531	0.99799417678251
SRM	TRAPPC12-AS1	-0.0446408683720272	0.389319187945986
SRM	APRT	0.483669201801509	2.52008948710327e-23
SRM	RNF26	0.138867863840367	0.00715311735359176
SRM	EBF1	0.0841653713506776	0.104137643935857
SRM	RPL41P1	0.269310209368625	1.23116341027943e-07
SRM	LTBP1	-0.0567515729766136	0.273634139883912
SRM	TMEM175	-0.00480521805825106	0.926207074589736
SRM	PCDH17	-0.0120630936081572	0.816136735771718
SRM	MTND2P28	-0.206428614431173	5.76619718182897e-05
SRM	RNF141	0.0107595831352644	0.835705361602235
SRM	AGRN	0.353051958752723	2.02737339108255e-12
SRM	AC107075.1	0.251172079084732	8.64227589085468e-07
SRM	TRIM6	0.316996493067688	3.55539794525742e-10
SRM	PIKFYVE	-0.0751675220576486	0.14681942774701
SRM	ZNF341	0.257769423769859	4.32659396856073e-07
SRM	ELOVL2-AS1	-0.206093137462911	5.93200879411855e-05
SRM	VPS11	0.205243108881349	6.37250045602291e-05
SRM	OARD1	0.0136361202367095	0.792674293658073
SRM	SERPINB6	0.404957303025904	3.42396648235028e-16
SRM	MAP2K1	0.048874331911826	0.345893679550553
SRM	MAPKAPK3	0.347478285020487	4.71066254486567e-12
SRM	PRRC1	0.0673546611185722	0.193706122073514
SRM	NIPBL-DT	0.0769404180485228	0.13749657602891
SRM	DGCR2	0.117262337581019	0.0233301610266641
SRM	AC007099.1	0.269076425655343	1.26366075715105e-07
SRM	SMPDL3B	0.283570545204568	2.39690338402104e-08
SRM	SLC35E3	0.147470231301904	0.00426274780149151
SRM	AL355355.2	0.0257988811538787	0.618949802582614
SRM	RCHY1	0.0415684656292577	0.422812490911288
SRM	DAD1	0.393741278462135	2.55459050682788e-15
SRM	RMC1	0.0794476496109172	0.125096942715157
SRM	FZD1	0.175449275684009	0.000654066540537121
SRM	AC009065.4	0.325157259868741	1.17052434896805e-10
SRM	FOXRED1	0.0610228095382522	0.239086943811299
SRM	NES	0.193925706593782	0.000160860071135775
SRM	POLD1	0.377265161932977	4.2721606707059e-14
SRM	LMBR1L	0.188587511431247	0.000244584280252496
SRM	PLXNA3	0.314993322377344	4.646413653404e-10
SRM	HNF4G	-0.0227031558314119	0.661643753362659
SRM	ANKIB1	0.0878740332331241	0.0896969478815486
SRM	EEF1A1P5	0.19411417550326	0.000158465102095371
SRM	URB1-AS1	0.0883623537327764	0.087921398079545
SRM	ADAMTSL5	0.198737810942706	0.000109191035775664
SRM	RPL13AP5	0.3391678332336	1.60588803721115e-11
SRM	THAP8	0.462182436688778	3.43388209925476e-21
SRM	CLDN4	0.234847842804011	4.41332159596119e-06
SRM	COG6	0.0024516349437792	0.962311007933167
SRM	GCNT1	0.310922157333791	7.95578223517842e-10
SRM	RTL10	0.23501929298567	4.34096645989913e-06
SRM	GDPD1	0.18475687077814	0.00032810076823275
SRM	C9orf16	0.492585155680054	2.95507416165351e-24
SRM	CEP70	-0.0100263963070486	0.846757645925574
SRM	KRT17P8	-0.102611017798786	0.0473677530198699
SRM	TCN2	0.30066414242797	2.97566709936826e-09
SRM	CREB3L4	0.132189376005488	0.0104942642403503
SRM	RESF1	-0.169169529001932	0.00102223608052515
SRM	CREB3L1	0.2944520343924	6.45376826702192e-09
SRM	HIF1A	0.139937031451656	0.00671729782726992
SRM	STK39	0.29483969696103	6.15269034300269e-09
SRM	MAP10	-0.026691084949046	0.606871122547928
SRM	ENOSF1	-0.102741099893829	0.0470861614728354
SRM	ARNT2	0.21861337351827	1.99605102102399e-05
SRM	RUNX3	0.165599429667238	0.00130881887798014
SRM	AGTPBP1	0.184532740367333	0.00033372935076364
SRM	EIF4BP7	0.24173970729886	2.24846502213013e-06
SRM	LZTS1	0.113565726758918	0.0280909491342504
SRM	BRF2	0.124619253884995	0.015893094541127
SRM	CBLC	-0.00198964842243147	0.969409258832881
SRM	SNHG20	0.370921796816581	1.21204199262971e-13
SRM	RIN3	0.015531179310016	0.76465671863694
SRM	ZNF281	-0.139243095831294	0.00699736534658473
SRM	DANCR	0.436758185077937	7.48092080219445e-19
SRM	PGBD1	0.0569493698718397	0.271962867567144
SRM	ACSM2B	-0.399858165051382	8.61836868791161e-16
SRM	CDIPT	0.290788041342331	1.01015639553015e-08
SRM	ZNF551	0.0643637935226123	0.214288994052072
SRM	ZFP36L2	-0.0844293622041795	0.103052369551997
SRM	TREM2	0.395174221806886	1.98449086802974e-15
SRM	CD52	0.219691172958222	1.81193262069156e-05
SRM	AC006001.2	0.17572063685113	0.000641347349786718
SRM	CWC22	0.0996143680541763	0.0542554476362207
SRM	CLIP2	0.236016078491252	3.94221503832247e-06
SRM	TMEM38B	0.0368488061891874	0.477407834635135
SRM	PCSK7	0.0230569414445804	0.656705332691659
SRM	MIR4783	-0.179812145675522	0.000475336402545672
SRM	VAMP2	-0.0650978790474306	0.209097275340512
SRM	CCDC3	-0.0635574909275071	0.220097433252582
SRM	TCTA	0.0809808036196795	0.117953710377249
SRM	STX12	0.234495827460178	4.56550179018227e-06
SRM	REST	-0.0300944589656874	0.561791632490892
SRM	MIPEP	0.031953020286125	0.537874173580289
SRM	CEP95	0.139230519554257	0.00700253600060242
SRM	LENG9	0.277693461908136	4.75822689912071e-08
SRM	EED	0.266535446767574	1.67463007511218e-07
SRM	ZG16B	0.189929982229197	0.00022035564694701
SRM	MIR5581	-0.150112522920239	0.00361630610352996
SRM	PDPN	0.17097141426336	0.000900696298131246
SRM	AC131235.2	0.0117611443691251	0.820659994726557
SRM	PLPP1	-0.0899371338621544	0.0823870150168467
SRM	SAMM50	0.133009519122266	0.0100204563437192
SRM	RNF139	0.122513985079022	0.0177730630552874
SRM	IQGAP3	0.283113664394404	2.529588270512e-08
SRM	SP2	0.0511286557751013	0.324075997939474
SRM	SEMA4G	-0.223386746010063	1.29550699624512e-05
SRM	IGHV3-30	0.0794034114377835	0.125307934286044
SRM	AL118558.4	-0.044228997846113	0.393713450781726
SRM	FA2H	0.138044375453222	0.00750584533924547
SRM	RGCC	-0.0707409854751435	0.172191162647849
SRM	B3GAT1-DT	-0.0949105824747935	0.0667312126776891
SRM	FOS	-0.0350120773942642	0.499649196654258
SRM	MFSD4B	0.213653072405776	3.0968211546376e-05
SRM	ZNF440	0.0236389927693259	0.648613084343743
SRM	RPS2	0.563796602537077	9.17251419154509e-33
SRM	R3HDM2	-0.07931607617898	0.125725285982368
SRM	BBC3	0.212901087123692	3.30711517492992e-05
SRM	ELMOD3	0.0659143800954088	0.203429993629944
SRM	MUC20	0.0494724913022395	0.340015725847413
SRM	CPB2	-0.382075146821728	1.90810374093583e-14
SRM	PLEKHO1	0.442124165779294	2.49261492326751e-19
SRM	SRGAP2	0.197413010577307	0.000121593655129117
SRM	COQ7	0.0376537747646324	0.467833065019101
SRM	HIVEP2	0.0449868464473498	0.385651001169381
SRM	AC064836.3	0.191396733968103	0.00019645914716724
SRM	RAB28	0.119160047564764	0.0211693851911438
SRM	AC009237.14	0.0534607826026714	0.30246623000971
SRM	LRRC17	0.0807430534790179	0.119040064450449
SRM	BUD23	0.57420595475297	3.46378083060786e-34
SRM	ASB1	0.358139080576125	9.25559954241013e-13
SRM	BLCAP	0.0190420633646087	0.713576825910314
SRM	MAPK3	0.390645185736888	4.39008370645335e-15
SRM	MAEL	0.0964973092090964	0.0622830871625973
SRM	MED26	0.215296472034351	2.6804528508595e-05
SRM	ZNF75A	0.156157019728981	0.00245833415298338
SRM	MMP1	0.362554714255316	4.63295236728382e-13
SRM	SFT2D2	0.155653699412389	0.00253994747489646
SRM	FADS6	-0.0620483372946066	0.231269624032828
SRM	BAG3	0.255648933653483	5.41544403276351e-07
SRM	MTUS1	-0.0881929582239662	0.0885341002878034
SRM	INTS4	0.297608411335823	4.36491597233515e-09
SRM	ANO9	0.272874283967641	8.25062837184616e-08
SRM	FAM216A	0.296648045763362	4.91891383736886e-09
SRM	RAPH1	-0.24751199959895	1.25821533986455e-06
SRM	STIL	0.301130555873322	2.80553602077958e-09
SRM	FAM136A	0.422975481533792	1.1527601573864e-17
SRM	ZNF813	0.142070251773163	0.00591810485333938
SRM	OGDH	0.0633611108441447	0.22152899509726
SRM	MAGT1	-0.0233258766857887	0.652961272880209
SRM	CNIH4	0.323302109819685	1.51127363274297e-10
SRM	ZNF182	0.0928913178770285	0.072765212675485
SRM	SLC9A3	-0.0317839081909789	0.540029211816997
SRM	DCST2	-0.058541207467216	0.258766191767364
SRM	HS2ST1	0.215901665922656	2.540937265217e-05
SRM	AC104109.2	-0.0894991473009115	0.0838972541612349
SRM	TOMM20	0.138228244888061	0.00742576787041953
SRM	PLBD1	0.414965633616962	5.33854021512651e-17
SRM	COL16A1	0.235578047506003	4.11293603135667e-06
SRM	FDX1	-0.27104481332039	1.01397580799279e-07
SRM	SEC61B	0.331340858156482	4.93218169805896e-11
SRM	IGLV2-28	0.0518739932699479	0.317063304851204
SRM	SRSF8	0.0444202854423262	0.391668888024853
SRM	C7orf26	0.364125656848148	3.61251671772863e-13
SRM	TSPAN5	0.0687989077129619	0.184301243944488
SRM	LINC01431	0.205076174679343	6.46255354378685e-05
SRM	AC018521.6	-0.0473879016546347	0.360777682527816
SRM	ZNF467	-0.0312409121764223	0.546977707258313
SRM	SCML2	0.149447371266486	0.00377008139535239
SRM	APH1B	0.227698724936447	8.6957223419465e-06
SRM	ARF4	0.375951477506159	5.31189727445696e-14
SRM	MSC	0.340271265325618	1.36742000884647e-11
SRM	MBOAT1	0.0643962082159461	0.214057809402505
SRM	UGDH-AS1	-0.119074717132155	0.0212626794480999
SRM	EIF5B	0.379034495195718	3.18094311102411e-14
SRM	MYL12A	0.12814064281838	0.0131360655729616
SRM	SSNA1	0.533981076346316	5.909730585203e-29
SRM	MAGEH1	0.120037625889496	0.0202303284820904
SRM	ITGB4	0.226704020755534	9.5399290213993e-06
SRM	MAP11	0.347582517465913	4.63768076076079e-12
SRM	NEAT1	-0.0346699679841909	0.503851574506177
SRM	MFAP3	-0.121321120756309	0.0189221657925808
SRM	HSPA7	0.263023616005136	2.45954435282785e-07
SRM	C12orf4	0.288482115030696	1.33485371844814e-08
SRM	RAE1	0.337054728163445	2.1809215297637e-11
SRM	LEPROT	0.00779366652011723	0.880590975277407
SRM	AC004877.2	0.0991509860347449	0.0553914051083807
SRM	ZFP64	0.20036438067995	9.55877704006106e-05
SRM	AADAC	-0.325775687540781	1.0745392630889e-10
SRM	SNORD3H	0.0463767511545632	0.37112782817066
SRM	ATP6AP1L	-0.0781231477490947	0.131534543169352
SRM	PPP1R15B	-0.089196901650471	0.0849523976348247
SRM	SLC20A1	0.169884592690752	0.000972299939964178
SRM	RXRG	0.00135173880753817	0.979214354477067
SRM	AC099684.2	-0.0465307743098401	0.36953950535834
SRM	CHST2	0.26851027196488	1.34582027692267e-07
SRM	SPEN	0.12993867632851	0.0118980264219507
SRM	USP46-DT	-0.0494710759114602	0.340029558813569
SRM	RAD52	0.0124109217713093	0.810933762298183
SRM	CD180	0.254227404759477	6.28789310069799e-07
SRM	RAB34	0.217218940580949	2.26067849542335e-05
SRM	TMEM17	0.197724673206391	0.000118562248866923
SRM	FRMD3	-0.0857353763829698	0.0978144708109191
SRM	TADA2A	0.125809269731041	0.0149094236175734
SRM	METRN	0.162677117867831	0.00159649400536533
SRM	LRP10	0.295177561285081	5.9014228615855e-09
SRM	GATA4	0.0509012591423918	0.32623539512425
SRM	CSE1L	0.367207456196019	2.20862481163694e-13
SRM	PIGM	-0.0339959191439163	0.512185455844566
SRM	ERP27	0.170758806393149	0.000914308626115436
SRM	HMBS	0.45863717279106	7.47642161871634e-21
SRM	ULK2	0.0329287056981737	0.525525345428201
SRM	TAF13	0.331520387125213	4.80856018729553e-11
SRM	SMIM13	0.048538752964404	0.349219390006833
SRM	CORO7	0.53588821587775	3.46063775761524e-29
SRM	RNASEK	0.219090263957252	1.91249680201083e-05
SRM	SLCO2A1	-0.200843281337539	9.18969844100248e-05
SRM	MIR1915HG	-0.0664817637530428	0.199557954196388
SRM	MYO15B	-0.00938182706401063	0.856499019119413
SRM	MB21D2	0.1621740476939	0.00165150481628166
SRM	YTHDF2	0.428386195948958	3.99864553107004e-18
SRM	CLIC1	0.498463792770103	6.94589282011945e-25
SRM	STEAP1	0.305986723444456	1.51040903617118e-09
SRM	SIMC1	-0.104839546700328	0.0427339866983773
SRM	AC068888.1	0.0241720971485832	0.641237398305093
SRM	KNG1	-0.482305433713971	3.47862442825839e-23
SRM	SMAD4	-0.0362314951263375	0.484822237819822
SRM	LSM1	0.15373798350691	0.002873654263672
SRM	UBN2	0.0289847431258851	0.57631233460285
SRM	AC139100.2	0.133677351172825	0.00964875976889064
SRM	DOCK6	0.0950219131173909	0.0664108413645943
SRM	ITGA3	0.223945140433032	1.23086261775885e-05
SRM	CXCR6	0.14287207209912	0.00564050948330915
SRM	CHM	0.0509005875716463	0.326241786236864
SRM	SLC7A8	0.31195502740285	6.94644103171295e-10
SRM	S1PR4	0.164092338196749	0.00145062564264645
SRM	MUC13	0.182962378609441	0.000375761929655382
SRM	TRMT6	0.343277901382989	8.79565354694355e-12
SRM	MARCHF9	0.0570567104347742	0.271058819707342
SRM	TAGLN2	0.341287103736605	1.17865303428777e-11
SRM	LRCH1	-0.117798962489734	0.0227006153877037
SRM	CYB561D1	0.301599712938156	2.643936872377e-09
SRM	AL445423.1	-0.13870932152821	0.00721985164687812
SRM	TMEM127	0.0785202795269588	0.129578036270102
SRM	GNPTG	0.0482758583311035	0.3518388502536
SRM	ALDH18A1	0.330020865126282	5.94118669288042e-11
SRM	MIF4GD	0.0894247739669036	0.0841559071677466
SRM	NFATC2	0.0368906537710076	0.476907457690976
SRM	PCBP1	-0.0124581052686263	0.810228604702163
SRM	AKR1B10	0.202560297122359	7.97368263528201e-05
SRM	ZFP3	-0.0326756568807853	0.528714149795987
SRM	NPHP4	0.281264329898966	3.14292798882873e-08
SRM	CTSD	0.2830089330512	2.5609892658996e-08
SRM	MSI1	0.104527048722071	0.0433598026506233
SRM	ZSCAN2	0.266642480781829	1.65498178791272e-07
SRM	GRB10	0.0560197007280414	0.279878762824989
SRM	AC139887.2	0.12930432934208	0.0123225142777742
SRM	RETREG1	-0.251192398448613	8.62413240411014e-07
SRM	TRMO	0.0683152575490379	0.187412508781841
SRM	CMAS	-0.0231651361035629	0.655198030399028
SRM	CTDSPL	0.26454105102179	2.08457625018623e-07
SRM	EEF1A1P9	0.241882128013646	2.21687128414371e-06
SRM	AKR1B15	0.269217644186218	1.24393305048074e-07
SRM	MAP1B	0.0472726047299858	0.361948668149333
SRM	JADE3	0.0269807095638234	0.602972846710493
SRM	GLS2	-0.241248017645163	2.36088106213834e-06
SRM	AP002748.4	0.30756589746641	1.23189597619197e-09
SRM	LRPPRC	0.17019826330113	0.000951113097368994
SRM	AL356740.1	-0.0841703220893449	0.104117208423993
SRM	SHE	-0.0949210663648947	0.0667009896878551
SRM	URM1	0.434761627455463	1.12046043633057e-18
SRM	ADGRE5	0.406849849847726	2.42090573219892e-16
SRM	MIR3682	-0.122442034978508	0.0178406065438629
SRM	LINC01278	0.105883664596747	0.0406979046489442
SRM	SERTAD2	-0.0488927151783244	0.345712077178784
SRM	TMEM132A	0.301272565461418	2.75563660202361e-09
SRM	SMPD4BP	0.119225226458877	0.021098362648454
SRM	SH3BP1	0.409801292315335	1.40369789053745e-16
SRM	CAND1	0.128113619564014	0.0131555071151242
SRM	AL031963.3	0.0275931234100841	0.594767101904619
SRM	MGC32805	-0.104974131212152	0.0424668172803261
SRM	RAMP1	-0.0372860869284547	0.472193360552612
SRM	PHETA1	0.375837934092551	5.41260315987028e-14
SRM	USP10	0.155065592152254	0.00263843117844739
SRM	PSMA6	0.105939861500805	0.0405906809052091
SRM	PRPS1	0.210265776488343	4.15574735761087e-05
SRM	ABCB11	-0.297658551439844	4.33771799668741e-09
SRM	NDUFA4	0.23483735921346	4.41778299584907e-06
SRM	TTC32	0.018888390785836	0.715787946464022
SRM	AGXT2	-0.256749387607737	4.82113500901213e-07
SRM	MICALL2	0.265199160012681	1.93964793592926e-07
SRM	ARHGAP9	0.270802357481969	1.04194465947931e-07
SRM	UBE4B	0.323574821761956	1.45572255603483e-10
SRM	DKC1	0.404543002083504	3.69283114738799e-16
SRM	MARCKS	0.399984930023676	8.42445969291849e-16
SRM	PTP4A3	0.35753515776533	1.01659980225544e-12
SRM	REEP6	-0.233345421827862	5.09852335926599e-06
SRM	MT1L	0.150836316570198	0.00345544705448272
SRM	MT1H	0.0712032339151277	0.169398134568584
SRM	TMEM243	0.374105130033518	7.20259707281229e-14
SRM	INKA2	0.313740816702086	5.48722871752958e-10
SRM	COBLL1	-0.385072672156372	1.14689382085298e-14
SRM	HNRNPM	0.386030672315174	9.73617594470106e-15
SRM	CIAO1	0.256134932017069	5.14478102799252e-07
SRM	MMRN2	-0.210809787178844	3.96526499709747e-05
SRM	NMNAT1	0.28530443292501	1.95193405274066e-08
SRM	BTF3L4P2	0.287335034243619	1.53194609937339e-08
SRM	THRB	-0.163326269712192	0.0015279919575037
SRM	LRRC37BP1	0.228998707601449	7.69917624105945e-06
SRM	SMC6	-0.104090836647805	0.044246252811087
SRM	PPM1D	0.00695800490312822	0.893313533415746
SRM	TXLNA	0.481343754621021	4.36262728940142e-23
SRM	AGTRAP	0.625694957945908	4.91437566284685e-42
SRM	ARG2	0.138253076489635	0.00741501209114903
SRM	UBFD1	0.216731526244686	2.36077889581234e-05
SRM	AL162582.1	-0.0962406642126279	0.0629855275622621
SRM	OLFML1	0.00554853216985409	0.914832501168542
SRM	RPS12	0.386172769024889	9.50205258716255e-15
SRM	MYO7B	0.0183970611352288	0.722873316796803
SRM	SRSF7	0.286002372037271	1.79636138499508e-08
SRM	SMG7	0.0844026871234521	0.103161623137055
SRM	HSPA8	0.289910947943704	1.123460811346e-08
SRM	SERPINA11	-0.297916607101376	4.20031621909851e-09
SRM	AADACP1	-0.279575842777683	3.82664531913932e-08
SRM	CDKN2C	0.251514429722277	8.34141721071103e-07
SRM	SMARCB1	0.36691572735468	2.31445256654438e-13
SRM	LDHC	0.0236070496597123	0.649056129846481
SRM	B4GALNT4	0.0744860921544923	0.150528175277745
SRM	TIMMDC1	0.434806134651244	1.11044796237889e-18
SRM	CUX1	0.0508051620831357	0.327150742367166
SRM	TPMT	-0.244237284952002	1.75210989915417e-06
SRM	SP5	0.125310228785942	0.0153152334433848
SRM	SLC35C2	0.379385220202601	2.99966292711226e-14
SRM	SLC1A4	0.272389235378288	8.71548112526152e-08
SRM	POMGNT2	0.246864608266583	1.34383170469265e-06
SRM	SULF1	0.153024333122217	0.00300783102890975
SRM	FCGBP	0.381956862224379	1.94661256107321e-14
SRM	ADPRS	0.629994362441229	9.30378103232755e-43
SRM	CRYZL1	0.0665708599815698	0.198954832105692
SRM	DDX3X	0.0570606807293384	0.27102542031511
SRM	GPATCH3	0.584186121479427	1.33898752251494e-35
SRM	ACAT2	-0.0148054586633716	0.775352149919033
SRM	APLP2	-0.00396632477825721	0.939062198405179
SRM	NAT8B	0.0160929088193406	0.756408603965046
SRM	FAM133B	0.0156179373656399	0.763381049175756
SRM	NR1D2	-0.173950026403862	0.000728651022492651
SRM	ACTR6	0.17023964749619	0.000948349833402064
SRM	ZNF653	0.247103931728182	1.31155095177652e-06
SRM	STX2	0.100362481530669	0.0524623815533029
SRM	PFN4	0.158352653470065	0.00212953493380924
SRM	UBE2E1	0.0880542404831654	0.0890383898532494
SRM	AL445205.1	0.180700993301311	0.000445006725770652
SRM	SLC6A16	0.0680720467113777	0.188991572001514
SRM	PANK1	-0.438624825142216	5.11538385304952e-19
SRM	CD22	0.084641045811279	0.102188619138154
SRM	NPM1	0.458752119012641	7.291210567659e-21
SRM	AC097382.3	0.0481141587759428	0.353456150093099
SRM	RALB	0.168974962282014	0.00103622694922531
SRM	ATP6V0E2	-0.118705921176242	0.0216700083861329
SRM	ABCA6	-0.395484624010352	1.87854604483014e-15
SRM	DIRAS1	0.195778569101121	0.00013871890026639
SRM	VSIR	0.241030952031043	2.41220139329215e-06
SRM	TMEM184A	0.100454201377971	0.0522459839405635
SRM	MZT2B	0.403090244632423	4.80969634249357e-16
SRM	BRMS1L	0.0536845349802587	0.300444306309976
SRM	AGER	0.149413551210548	0.003778056045853
SRM	NDUFB9	0.396989941609344	1.43851419105768e-15
SRM	CFHR5	-0.30939888484728	9.70875668330849e-10
SRM	ZNF71	0.248889818926595	1.09306124628328e-06
SRM	ENG	-0.096319474774173	0.0627691315320448
SRM	LINC02708	-0.111433175235813	0.0311997608822521
SRM	PARP8	0.198485236566633	0.000111459858078415
SRM	RAPGEF1	0.179090846397536	0.000501348729410434
SRM	RAPGEF4	-0.295101853443725	5.95684711755759e-09
SRM	AC027575.2	0.023734598240237	0.647287793201007
SRM	CHST13	-0.0503827371097113	0.33119411638912
SRM	HVCN1	0.260363267646844	3.27883564275368e-07
SRM	MNX1-AS1	0.0645326190610616	0.213086877967393
SRM	HMGN2P3	0.176598904931642	0.000601735262925181
SRM	SGMS1	-0.132575428478659	0.0102688182818854
SRM	CLK2	0.119154927104108	0.0211749735071604
SRM	GDI1	0.37940235643993	2.99106989703415e-14
SRM	ZNF608	0.15995996082956	0.00191486750040796
SRM	ANKMY1	0.060586261765896	0.24247033723895
SRM	COX4I2	0.0763273746901967	0.140667453822574
SRM	KCNJ2	0.0851878971801402	0.0999838028529028
SRM	CRCP	0.169681199747998	0.00098626982735864
SRM	MUC20P1	-0.0203670632696688	0.694613083725323
SRM	KNSTRN	0.336256178954778	2.44686601232648e-11
SRM	LINC01639	-0.0616000117201013	0.23466455057557
SRM	AQP7	-0.220022230122087	1.75869384697419e-05
SRM	GPD1L	0.350031572568062	3.20809112820524e-12
SRM	GDF2	-0.154870751704147	0.00267181770852857
SRM	MOB2	0.442457213721411	2.32675684526633e-19
SRM	MOCS1	-0.162492250410673	0.00161651101396695
SRM	AL136531.1	0.177783164321177	0.00055190705892477
SRM	NUP98	0.11801497934481	0.0224513748528939
SRM	SNORA33	0.334963849749315	2.94560851849176e-11
SRM	MIR4653	0.157602874323443	0.00223700435249005
SRM	GABBR2	-0.15855430238883	0.00210144747363724
SRM	SF1	0.239437754538314	2.82288598749898e-06
SRM	PLCB1	0.231711182810977	5.95868237443274e-06
SRM	CCDC51	0.435172882444859	1.03122510819422e-18
SRM	ASF1A	0.233198936312837	5.17050908355161e-06
SRM	B9D1	0.308913470770775	1.03423281519842e-09
SRM	ATP7A	0.154877170195477	0.00267071178270598
SRM	HSPA1B	0.213467219420492	3.14758503661726e-05
SRM	PIP4P2	0.352973674532991	2.05175992572456e-12
SRM	AC010542.5	0.219034698350944	1.92205867598501e-05
SRM	VRK2	0.134065481846839	0.00943840781884812
SRM	OLA1	0.423105222537735	1.12411184669237e-17
SRM	CHSY1	0.0112664246058433	0.828083783678878
SRM	GMPR2	-0.00308323622424718	0.95261161241903
SRM	KLF5	0.0584593041187743	0.259434210228431
SRM	HOXB4	0.138864778591845	0.00715441072994312
SRM	CCDC126	-0.0941978377023221	0.0688124021757243
SRM	SDHAF4	0.0984579754798295	0.0571270683391238
SRM	TSPYL2	0.252326921440738	7.66707964337805e-07
SRM	WWP2	0.204759990146577	6.63641750572183e-05
SRM	AC092275.1	-0.140530156751825	0.00648591683453665
SRM	CASC19	0.277555793082975	4.83434842575632e-08
SRM	INAFM1	0.333142771012804	3.82002453641596e-11
SRM	PDCD2	0.415077226815447	5.22720947052107e-17
SRM	SMS	0.479675313282797	6.45099106700319e-23
SRM	PPM1L	-0.0425901140086458	0.411492937342172
SRM	SORD2P	-0.223677313968274	1.26147615762146e-05
SRM	DDX19B	0.143530380134682	0.00542140589183491
SRM	PNPO	-0.238419702626755	3.11943866924757e-06
SRM	ZNF622	0.312306027622433	6.63265655866239e-10
SRM	TCF15	0.0106733241397885	0.837004024804166
SRM	FXYD5	0.328961645486682	6.89379015193523e-11
SRM	RPL35AP20	0.0516474558547851	0.319184174638164
SRM	CALM2P2	-0.0988961901926421	0.056024390357212
SRM	SUGP1	0.405376423283126	3.17154660422284e-16
SRM	USP11	0.275814878287506	5.90440380495795e-08
SRM	C1QB	0.328018280576209	7.86628066687676e-11
SRM	ZNF204P	0.0801172055927722	0.121937106711649
SRM	LINC01389	-0.00573759831311409	0.911941990007683
SRM	MTM1	-0.207321019511633	5.34614688997404e-05
SRM	NEK1	-0.00670245845250606	0.897209729158181
SRM	CD2AP	0.116391804034605	0.0243835462227745
SRM	CHCHD4	0.395426567545568	1.89793052123212e-15
SRM	AL592295.4	0.0453739431248823	0.381571879818928
SRM	AP001528.1	-0.17702913684527	0.000583169663539274
SRM	CUL9	0.0512429927021358	0.322993746126949
SRM	TMX4	-0.140049059184044	0.0066730373274491
SRM	AL365181.3	0.13751142882744	0.00774232530901963
SRM	ZGPAT	0.098511196104631	0.056992197640005
SRM	STOX1	0.172448256085963	0.000811183716045098
SRM	ZSCAN25	0.155971536944939	0.00248812791152699
SRM	TNFRSF21	0.292779868957413	7.92420007238273e-09
SRM	SLC25A10	0.0223254741963844	0.666931958176084
SRM	SCAF11	-0.0248044567922573	0.632534044448188
SRM	SLC25A40	0.0614856511765062	0.235536139777108
SRM	AC026803.3	-0.406304007270703	2.67607209797332e-16
SRM	RBBP4	0.208925354540851	4.66265503254073e-05
SRM	LY6G5C	0.127199127171903	0.013828541817744
SRM	AL158801.4	0.302875348311536	2.24886757098842e-09
SRM	C5orf49	0.0329960981295351	0.524677752281473
SRM	AC138207.5	0.378106786962019	3.7137685817587e-14
SRM	AKR1B1	0.350994885129941	2.77274163825882e-12
SRM	FYB1	0.156257767445899	0.0024422878438122
SRM	MTX3	0.0489528675230275	0.345118274602964
SRM	CRK	-0.00664987754907136	0.898011714741909
SRM	ATE1	-0.0342034083450085	0.509612471631844
SRM	AC121761.1	0.116351482126747	0.0244333167651801
SRM	CDK6	0.113861096270536	0.027682066567077
SRM	THAP7	0.367548795953579	2.09080144439463e-13
SRM	ITLN2	-0.0167849105185084	0.746285611946846
SRM	SEH1L	0.238153503485543	3.20175748227067e-06
SRM	MRPL16	0.150798380852046	0.00346371424627591
SRM	PYROXD1	-0.106904086359554	0.0387877722113628
SRM	MIGA1	-0.00383300761675873	0.941106682647449
SRM	NCF4	0.393974476399441	2.45193777120804e-15
SRM	ZDHHC12	0.297054714073767	4.67647099695658e-09
SRM	AC026462.3	0.219046479772333	1.92002751799288e-05
SRM	G2E3	0.122710661764706	0.0175895694901351
SRM	DPH2	0.546116262719956	1.84986513135484e-30
SRM	PLD2	0.211131310139477	3.85659730714784e-05
SRM	HOXA3	0.0517595833071016	0.318133271157699
SRM	TGFA	0.0708330412249431	0.171632218534867
SRM	RHBG	-0.0623675783947016	0.228873462325145
SRM	KCTD14	0.104490493999565	0.0434335093031624
SRM	NAXD	-0.212876919954705	3.31409263923081e-05
SRM	GAPDHP14	0.311344532579954	7.52689443236326e-10
SRM	NDUFB11	0.378238627804478	3.63303365786028e-14
SRM	SELENOS	0.176751113807567	0.000595105324183844
SRM	WBP1L	-0.0576326450711034	0.266243199549715
SRM	HMGN4	0.236703114998699	3.68799839003958e-06
SRM	SPIRE1	0.125211041332645	0.0153970345594132
SRM	LINC01287	0.161245947927274	0.00175757405110781
SRM	TRAPPC6B	-0.185607278457308	0.000307539381782894
SRM	KLK4	0.0131967417776525	0.799210020061254
SRM	NDOR1	0.317825613005111	3.18073091841287e-10
SRM	SFRP1	0.0268151416851789	0.605199976239636
SRM	ATP5PF	0.0423159519537891	0.414512851239393
SRM	RTCB	0.233779999907737	4.89054486675472e-06
SRM	HIGD1B	0.147793096632584	0.00417851818503036
SRM	IRF9	0.0106263453607917	0.83771149520148
SRM	CORO1B	0.48906592529537	6.93818877104827e-24
SRM	ZNF618	0.0941229509117195	0.0690341195230092
SRM	MRTFB	-0.101137942900579	0.0506561282208896
SRM	SLC26A6	0.419745520175526	2.1493932612182e-17
SRM	CABLES2	0.144078329977767	0.00524490170175826
SRM	HSPA12B	-0.0723938505191494	0.162360110204339
SRM	PALM	0.113942818106227	0.0275698451741521
SRM	IGKJ4	0.108896595395474	0.0352761119952438
SRM	CEP295	-0.0292578466282098	0.572722441103082
SRM	FOXP4	0.12115948522236	0.0190827456080672
SRM	SUSD2	0.059970688454739	0.247298005715253
SRM	KDM4C	0.0486622471582491	0.347993172917616
SRM	ZNHIT3	0.288032682838147	1.40896234652679e-08
SRM	RPL41	0.344951662072013	6.86581946252552e-12
SRM	AP1M1	0.318376924467472	2.9531633299445e-10
SRM	TMEM167A	0.28047308423183	3.44718348047909e-08
SRM	DNAJC28	-0.103949404293566	0.0445369154794067
SRM	SNX8	0.497516093356701	8.78876653164061e-25
SRM	SRCIN1	0.0128957472465252	0.803695423873873
SRM	KAZALD1	0.269827142582841	1.16214077002656e-07
SRM	NBR1	-0.177177207668704	0.000576903875665257
SRM	SLC41A3	0.414560256438106	5.76291088747446e-17
SRM	KRT20	0.132446559589223	0.0103435927842345
SRM	MYO18A	-0.152809076292794	0.00304940563914321
SRM	PECR	-0.371860765667929	1.04017312053532e-13
SRM	SUN1	0.0222542515316484	0.667931059993272
SRM	CDK20	0.192155964910941	0.000185064140292717
SRM	TNFRSF19	0.0129375755376336	0.803071712052438
SRM	MANEA	-0.125124574352498	0.0154686571765004
SRM	FAM3C2P	0.115869515637185	0.0250350431931475
SRM	PRR26	-0.0516275055333774	0.319371393911127
SRM	OPLAH	-0.0139085814966849	0.788628693402268
SRM	TANGO6	-0.0586845271416958	0.257600108955528
SRM	RFLNB	-0.0296886287021749	0.567081479614208
SRM	IGHV3-7	0.046190102352172	0.373058239435437
SRM	DHX35	0.0991579821230287	0.0553741089157177
SRM	PSD4	-0.200574304762557	9.39530918160526e-05
SRM	RIPPLY1	-0.100603327009142	0.051895734262872
SRM	BEX3	0.171332320039172	0.000878016686165904
SRM	FKBP3	0.100680042061407	0.051716317939924
SRM	ZFPL1	0.281580813417817	3.02864222342907e-08
SRM	ZNF814	0.185525543316623	0.000309462111462863
SRM	AAR2	0.205986901365597	5.98544729958966e-05
SRM	ARL4D	-0.0368744930782872	0.477100659279262
SRM	CBLN3	-0.13473930308318	0.00908288233191162
SRM	CHIT1	0.194142787767764	0.000158104447225778
SRM	GAB2	0.0182659390335307	0.72476824019669
SRM	CDA	0.00265987260314369	0.959112452740104
SRM	CEP112	0.146709529143581	0.00446729568491916
SRM	UBE2F	0.399003375838229	1.00451624015642e-15
SRM	FOXN4	-0.0627266684803191	0.226199298772349
SRM	SLC25A51	0.247732061230252	1.23032161938742e-06
SRM	LAMB2	-0.0543979464360052	0.294057640081545
SRM	SMIM10L2B	0.0192549567640404	0.710517564028097
SRM	ZNF793-AS1	0.157292284863902	0.00228295486008202
SRM	CIC	0.172363265444836	0.000816103440502221
SRM	SEMA3B	0.0102977977783247	0.842662834269168
SRM	PPP1R14D	0.27526728312967	6.28587553804469e-08
SRM	NME6	0.424007145873712	9.43410298448453e-18
SRM	COPE	0.56048891915132	2.53621823641281e-32
SRM	DUS3L	0.245686334683311	1.51417687823001e-06
SRM	GTPBP2	0.241227443976052	2.36570009763845e-06
SRM	GTF2IP23	-0.128934836409286	0.0125758792839862
SRM	ACAA2	-0.273897735289612	7.34695174106623e-08
SRM	PPP1R32	-0.23994763416891	2.68468221100728e-06
SRM	PRRT3	0.406456970922331	2.60201677314581e-16
SRM	ITPKB	0.0185744476203143	0.720312492666977
SRM	PARP1	0.326912589516893	9.17681468988282e-11
SRM	AGL	-0.206669334989036	5.64992414894941e-05
SRM	SOCS4	0.0543999490076283	0.29403984105723
SRM	PPIAP22	0.439118935344369	4.62392352120153e-19
SRM	MCRIP1	0.377785857668964	3.91771098976777e-14
SRM	GLCE	0.022252550470854	0.667954929417768
SRM	MACROD1	-0.00822082381979451	0.874099330056109
SRM	FZD4-DT	-0.106720059658829	0.0391265357478721
SRM	EEF1AKMT3	0.213048747932645	3.26478400108928e-05
SRM	PPIL3	0.0507150665268225	0.328010430958202
SRM	OSMR	0.254345784268677	6.21037307762552e-07
SRM	TMEM33	-0.0446067392681692	0.389682179384344
SRM	MIR4453HG	-0.0155592531997825	0.764243857159997
SRM	ANGPTL2	0.0117781929703202	0.820404443529797
SRM	SLC35F5	-0.0822538479000207	0.112268023882215
SRM	SPAST	0.0668586099591496	0.197016021249472
SRM	NAMPT	-0.0106333550304819	0.837605925744815
SRM	ESS2	0.422400287836251	1.28865511488966e-17
SRM	LILRA6	0.235079781301965	4.31571048364279e-06
SRM	NINJ2	0.318174431463561	3.03484455954669e-10
SRM	COA3	0.308305368504084	1.11928728378027e-09
SRM	JAK3	0.332248045445871	4.33769955350661e-11
SRM	LINC02041	0.234781501991389	4.44162625229397e-06
SRM	PACSIN3	0.160521799479502	0.00184462738026508
SRM	MPHOSPH10	0.162723972390004	0.00159145693570863
SRM	IDUA	0.0843794743388138	0.103256770757099
SRM	IL1B	0.251747949863455	8.14199033576066e-07
SRM	PPP4R2	-0.0714427382180329	0.167964361494877
SRM	TCTE3	0.171518316433734	0.000866535529715212
SRM	INCA1	-0.0690138446516272	0.182930868035239
SRM	AC018467.1	-0.0915572707357884	0.0769903279004085
SRM	EPS8L2	-0.00738031476357777	0.886880435554883
SRM	ARL2	0.459228028519368	6.57129532281239e-21
SRM	AP000254.2	0.0205170846603354	0.692477623492621
SRM	PSMD5	0.0573848694745919	0.268307714638873
SRM	U91328.1	0.0175141776702147	0.735664504437764
SRM	SMIM14	-0.379977077600682	2.71643233840272e-14
SRM	MOSMO	-0.185575705256852	0.000308280782396511
SRM	CSTF2	0.422999847797494	1.14732562620082e-17
SRM	AFG1L	0.0647576721700385	0.211491945951135
SRM	NNMT	0.174224394920631	0.00071443916366352
SRM	NPAS2	0.252545211214452	7.49501807448882e-07
SRM	FAM3A	0.250659452091526	9.11231004464442e-07
SRM	XPNPEP3	0.00980869462948071	0.850045240457946
SRM	KIN	0.0847224853988278	0.101857846775427
SRM	GRAMD1A	0.404209549145222	3.92418657418342e-16
SRM	TOR1B	0.0361325909889736	0.486015904284217
SRM	TDRD7	0.0866184525680669	0.0943944769042228
SRM	FGD6	0.0844559367027541	0.102943619061377
SRM	CA5A	-0.246109858335138	1.45069499401598e-06
SRM	RPL32	0.454879293377687	1.68885035687743e-20
SRM	AC016596.2	0.253945829607503	6.47603059182955e-07
SRM	VTN	-0.34672706864128	5.27084638903777e-12
SRM	ZNF837	0.0601855938941684	0.245605038433108
SRM	H2BC12	0.0722556787872914	0.163165422433021
SRM	DUSP9	0.324200154758226	1.33574124895866e-10
SRM	C8B	-0.29867096500406	3.82241447129819e-09
SRM	CEBPB	0.0191421779425463	0.712137612160184
SRM	MTREX	0.0723075274897563	0.162862879521702
SRM	TSC22D3	-0.14073789761547	0.00640658058062021
SRM	DNASE2	0.156144948862679	0.00246026313809578
SRM	PLEKHG4	0.191625486991014	0.000192958571699707
SRM	RAB2B	0.0258508752636193	0.618243042137394
SRM	PRRG1	-0.078693000879528	0.128734163486502
SRM	GATD1	0.290030273567863	1.10735276356154e-08
SRM	MCCC2	-0.189820649454301	0.000222241619396431
SRM	TMEM186	0.159189756306558	0.00201513466782947
SRM	PLEKHG1	-0.191645143029405	0.000192660517837383
SRM	MST1L	0.000744507840853677	0.988550827505026
SRM	NDUFS1	-0.108320468867863	0.036262579389201
SRM	ABTB2	-0.196746000980429	0.000128327598118668
SRM	NSD2	0.240987910219428	2.42250361409178e-06
SRM	FBXW4	0.0998722644450334	0.0536316582540291
SRM	FGFR2	-0.0459446663841072	0.375606062342451
SRM	ZNF746	0.26907870630049	1.26333977768186e-07
SRM	PRPF6	0.422453793801588	1.27537684973985e-17
SRM	MN1	0.062468920149218	0.228116504613285
SRM	HLA-C	0.090512928379999	0.0804350759049177
SRM	TET3	0.0194285912874295	0.708025881311203
SRM	ECM1	0.133007193193967	0.0100217727821172
SRM	EI24	-0.0739524460543699	0.153481926931557
SRM	AC083799.1	0.263758175096685	2.2705748624352e-07
SRM	LAMTOR2	0.233995567553582	4.79040671968563e-06
SRM	ATG5	0.13814669958964	0.00746118722338059
SRM	AFTPH	-0.00337008260423207	0.948208781633159
SRM	C6orf141	0.190714026781167	0.000207263135036446
SRM	CDK13	-0.012831818643022	0.804648919274802
SRM	S100P	0.351396953251474	2.60861348728476e-12
SRM	TUBB2B	0.334271198185188	3.25237812190523e-11
SRM	ATG4C	0.105627948951275	0.0411888345617452
SRM	SPAG9	-0.0235859630622412	0.649348665160532
SRM	TNS1	-0.0594308009678013	0.25158694512535
SRM	PSMB8-AS1	0.151266638046706	0.00336291302608839
SRM	SLC27A1	0.103965200672862	0.0445043723893803
SRM	KCTD2	0.339977863876732	1.4272241972189e-11
SRM	SLC27A4	0.348735107112597	3.90075153520474e-12
SRM	HBEGF	0.174982422870235	0.000676496878812755
SRM	MASTL	0.201701757976862	8.56141710951822e-05
SRM	NOSTRIN	0.0231866689445417	0.65489821455495
SRM	MTSS1	-0.136995841288011	0.00797740784356644
SRM	BACE2	0.255152173902014	5.70620712041404e-07
SRM	ZNF845	0.175046539117588	0.000673374728760366
SRM	PNPLA2	0.0275242864331161	0.595686911736069
SRM	IRF1	0.274130600759143	7.15509341557591e-08
SRM	SNX25P1	0.325631399421944	1.09622411111117e-10
SRM	H3C2	0.242020790281586	2.18651951421035e-06
SRM	ARID3C	-0.382673627444283	1.72441836751724e-14
SRM	ZNF527	0.0378833392530984	0.465122037737997
SRM	GPR143	-0.11292291673553	0.0289987471946489
SRM	NMRAL2P	0.344590766081101	7.24339501473905e-12
SRM	YIPF2	0.246969489073216	1.32959243966486e-06
SRM	WDR74	0.276037410519333	5.75585209098386e-08
SRM	COX20P1	0.0410478302206002	0.428650150132861
SRM	IGKV1-16	0.0817262056972384	0.114597903849587
SRM	GOLM2	-0.0701657605706933	0.175714563446002
SRM	LYRM4	0.369739284534438	1.46841523828952e-13
SRM	NPRL2	0.436321495645926	8.17385483463063e-19
SRM	DPT	-0.0264450475378106	0.610191506947006
SRM	AC090772.4	-0.0601348576434279	0.246003993124882
SRM	MAGEB17	0.0798645363183264	0.123122148370548
SRM	PBXIP1	0.0842118586238814	0.103945880109282
SRM	AC092747.4	-0.182142404945769	0.000399619865794023
SRM	ZNF688	0.138205458950359	0.00743564983263918
SRM	MB	0.0846015869260721	0.102349189950374
SRM	PHYHD1	-0.169497933887415	0.00099901558911575
SRM	AC005104.1	-0.00220679484099434	0.966072550063122
SRM	DNAJC19P5	-0.0794695493202217	0.124992595362089
SRM	NAA16	0.01588634761048	0.759438474134857
SRM	SIGLEC10	0.314576258859835	4.91143512575725e-10
SRM	LINC02604	0.0905884780824405	0.0801817626458745
SRM	BX679664.3	0.424181994721016	9.1184186578888e-18
SRM	EEF1B2P6	0.276693326802327	5.33867972060345e-08
SRM	BSG	0.458320891150661	8.01029380612972e-21
SRM	YARS1	0.652924635626097	8.20081732028645e-47
SRM	HIC2	0.204483307317325	6.79216801457304e-05
SRM	ARHGAP36	0.0110740178060069	0.830975224660949
SRM	MVB12A	0.396512197921367	1.56589925532471e-15
SRM	AC008537.2	-0.168243352915102	0.00109042971965799
SRM	MARCHF6	-0.000902976140484283	0.986114097678664
SRM	KRBOX4	0.161571287559603	0.00171970195497285
SRM	CEP131	0.470294499810774	5.59279609115132e-22
SRM	RCL1	-0.267959059422615	1.43074178539788e-07
SRM	ASH1L	-0.0662161817632483	0.201363657650984
SRM	FCSK	0.246430059855573	1.40440035091797e-06
SRM	TRIM56	0.115348333378854	0.0257000681036635
SRM	PPP2R5B	0.260343989640671	3.28563617740992e-07
SRM	DCAF17	0.010051924447512	0.846372308724785
SRM	PRECSIT	0.20279811311625	7.81772675679824e-05
SRM	GCSH	0.0776128749616893	0.134081833361913
SRM	MRPL4	0.339186112039573	1.60162569098684e-11
SRM	AC131009.2	0.0987562562368498	0.0563745708079316
SRM	MHENCR	0.260713774225486	3.15752501499431e-07
SRM	PLXND1	0.234426208289103	4.59618614357584e-06
SRM	APOBEC3B	0.114427060841052	0.0269128646571076
SRM	API5	0.1207687996925	0.019475787901296
SRM	CYRIB	0.410895593679606	1.14528652319586e-16
SRM	LZTFL1	0.000755440675210134	0.988382712203497
SRM	AC005225.4	-0.23714969432172	3.53123277500255e-06
SRM	USP18	-0.0701384868138719	0.175882942302175
SRM	NPC1L1	-0.0515649612106344	0.319958790717939
SRM	SPATA5L1	0.20246834634675	8.03476399125095e-05
SRM	PCSK1	0.180227349869599	0.000460937194522015
SRM	LMNTD2	0.00189314297366781	0.970892352632465
SRM	RAB27B	0.217621135556781	2.18112262322249e-05
SRM	MATN2	-0.167544536234555	0.00114463005459324
SRM	SSBP4	0.41567942702989	4.66465897349267e-17
SRM	ENDOD1	0.127180842112816	0.0138423022439711
SRM	PRPF19	0.460323053167653	5.1701040067847e-21
SRM	RERGL	0.0140168324464735	0.787022913384627
SRM	DEFA5	0.0920487969760213	0.0754109960070119
SRM	CMTR2	-0.00524527277848787	0.919471167403992
SRM	CENPM	0.523495998535825	1.05512386238214e-27
SRM	CUL1	0.192742601507376	0.000176686548432489
SRM	MAD2L1BP	0.242580229636267	2.06805224877138e-06
SRM	EIF2B2	0.329597735798908	6.3052592620921e-11
SRM	SCCPDH	-0.111811746260412	0.0306273288262742
SRM	IFT22	0.323535243527458	1.4636595166286e-10
SRM	CHMP3	0.160391908210975	0.00186065333961783
SRM	COL4A2	0.0969731861240601	0.0609976878693401
SRM	LNP1	0.010728689065702	0.836170432927841
SRM	OXNAD1	0.0254179795513417	0.624138104046386
SRM	IKZF5	-0.174551701358264	0.000697820851344391
SRM	AL136456.1	0.0155435237732433	0.764475169733072
SRM	TST	-0.231332665322016	6.17677813307966e-06
SRM	DTWD1	0.146889561630088	0.00441810177659233
SRM	DNTTIP1	0.445911874167697	1.13399759873566e-19
SRM	NEK9	-0.0558938047291916	0.280962604035583
SRM	MIRLET7A1HG	0.220154818544212	1.73779086423602e-05
SRM	LMLN	0.0510035359927076	0.325263006843723
SRM	GMPR	0.0803232204036883	0.120977466890894
SRM	FKBP7	0.132605462125925	0.0102514606532381
SRM	ALDOC	0.0208107561362086	0.688304447317345
SRM	R3HDM1	0.291218819179328	9.58639348447212e-09
SRM	EGFL7	0.19876143801169	0.000108981033182132
SRM	AL161785.1	0.146266013511941	0.0045906020299169
SRM	MFAP1	0.235529082440498	4.13245263987673e-06
SRM	PSMB5	0.500252918756199	4.44547009308678e-25
SRM	AP001318.2	-0.0360058894090087	0.487547366255814
SRM	PLAAT2	0.0720714486358934	0.164243840282263
SRM	AC016747.1	0.231628144550703	6.00588983517554e-06
SRM	AP001107.9	-0.207187891586149	5.40692213170056e-05
SRM	SLC10A1	-0.476229807340292	1.43717805009884e-22
SRM	AP003469.2	0.324419377334795	1.29600320213799e-10
SRM	IQCH-AS1	-0.11776902729883	0.0227353428695863
SRM	THUMPD3-AS1	0.301696505788894	2.61173894827835e-09
SRM	SNORD46	0.234602686650699	4.51878398817911e-06
SRM	RAB18	-0.0319860696213553	0.53745352039784
SRM	BUD13	0.244109603010444	1.7747105250026e-06
SRM	TRAFD1	0.292550497019958	8.14963645511369e-09
SRM	MAPK1	0.0551641567155997	0.287300005560873
SRM	RGS10	0.388812864701	6.03224554786427e-15
SRM	MCM6	0.378766281979848	3.32677483221427e-14
SRM	DYNC1H1	0.269153373092234	1.2528744066014e-07
SRM	FBF1	0.364969260559879	3.15895205500715e-13
SRM	MED16	0.267087424630859	1.57565684261965e-07
SRM	TMED4	0.177422518319579	0.00056666049530344
SRM	GPR160	0.13859625637839	0.00726778289032555
SRM	ISX	-0.0213912363496958	0.680083465437184
SRM	SLBP	0.250433632149059	9.32705755868592e-07
SRM	FANCA	0.330846612065751	5.28872832861888e-11
SRM	MMP2	0.13362590131776	0.00967695380176736
SRM	LINC02535	0.0238739883729595	0.645357550385579
SRM	COX18	-0.166985740281102	0.00118974307572041
SRM	SPATA33	0.331491448416339	4.8282809035618e-11
SRM	SAP30	0.398609060938461	1.07791252682159e-15
SRM	ARHGEF40	0.00257341986198938	0.960440300477224
SRM	EP300-AS1	-0.187696601647586	0.000262013530732048
SRM	OTUD6B	0.132244413966806	0.0104618575907089
SRM	TLE6	0.192424057554547	0.00018119047055481
SRM	CPSF2	0.125379600545082	0.0152582483831602
SRM	MCEE	-0.206318322039805	5.82022137577794e-05
SRM	MYD88	-0.0462162584536378	0.372787348003694
SRM	C19orf53	0.48100509750442	4.72394726597346e-23
SRM	COX17P1	0.106803988950707	0.0389717262849297
SRM	TIPARP	-0.169586192925391	0.000992858515950334
SRM	TPST2	-0.0126234376143711	0.80775892588819
SRM	OGFRP1	0.246109524975922	1.45074394398598e-06
SRM	MCOLN1	0.114660089370158	0.0266015384033208
SRM	ZNF282	0.32887881284142	6.97426117823027e-11
SRM	N4BP2L2	-0.118044175323208	0.0224178709181392
SRM	PMPCA	0.342875331358001	9.3335385258747e-12
SRM	ZC3HAV1	0.257079376669021	4.65548908869205e-07
SRM	HUNK	0.0406171351946513	0.433514441350914
SRM	ZNF552	0.0652869621646268	0.207774833211918
SRM	TESK2	-0.0772239625707663	0.136048678537638
SRM	COL26A1	-0.0114715637638799	0.825003558627196
SRM	IL17RB	0.0188305192051392	0.71662124968741
SRM	TYW1B	-0.0179415385410449	0.72946354408773
SRM	APOL5	-0.1277285531415	0.0134353042449849
SRM	TOP2A	0.294686097156646	6.27031948265006e-09
SRM	AC079944.2	0.178094253610948	0.000539468009239652
SRM	TMBIM1	0.109139488694582	0.0348671075575343
SRM	CDC37L1	-0.206322743876917	5.81804628469594e-05
SRM	PHOSPHO2	0.153416862386205	0.00293334152638318
SRM	UBP1	0.0304205836180629	0.557558007873154
SRM	AL121655.1	-0.162764389724382	0.00158712360270817
SRM	MCC	-0.0447934674677972	0.387698677236533
SRM	LSM2	0.447899461094004	7.47152144863356e-20
SRM	SETMAR	0.319419584622265	2.56528108250847e-10
SRM	NCAPH	0.393130379031132	2.84390828151358e-15
SRM	AMD1	0.364813696174262	3.2381769622042e-13
SRM	UBN1	0.165266742864613	0.00133897920786836
SRM	PDZK1IP1	0.0387332197179895	0.455161535996246
SRM	ITGA1	-0.267878019203305	1.44365434534435e-07
SRM	TAMM41	0.289066969729689	1.24404373651695e-08
SRM	IQCD	0.421540280458692	1.5216910907901e-17
SRM	NSUN5	0.519679652845259	2.93901033843348e-27
SRM	CYB5R4	0.105723722963032	0.0410043829233744
SRM	VPS9D1-AS1	0.235090203847806	4.31137289479341e-06
SRM	AC099568.2	0.0920017349322371	0.075561062523067
SRM	LRCH3	0.227992529231332	8.46029789107699e-06
SRM	NUDT8	0.0507157411442229	0.328003988363686
SRM	NTAN1P2	0.0871625753547605	0.0923351704939013
SRM	TMF1	0.0577241229762027	0.265483747073893
SRM	LRRC14	0.412313106166858	8.78970616316328e-17
SRM	AC000123.1	0.207793592819208	5.13557419382344e-05
SRM	ZNF812P	0.151091768701799	0.00340024148787528
SRM	MSI2	0.225678557866302	1.04915630942869e-05
SRM	GRIA3	0.0686301844288092	0.18538226650238
SRM	MAP2K2	0.576099619086419	1.88452376011687e-34
SRM	MFF	0.274858780329201	6.58582748762112e-08
SRM	CDKAL1	0.160207389727636	0.00188363827384134
SRM	TMEM219	0.21937960671777	1.86343084886027e-05
SRM	APEH	0.198173385726682	0.000114322260975192
SRM	PNMA6A	0.103562646887556	0.045339958052184
SRM	TMEM37	-0.0210069217431309	0.685522110682493
SRM	B4GALT6	0.0835520780361788	0.106693819249013
SRM	PIGP	-0.117336626670596	0.0232421178009107
SRM	COX7B2	0.151719895279121	0.00326788233372658
SRM	RNU6-574P	0.147298717481916	0.00430811357010904
SRM	LRRC73	0.219372000525462	1.86470526003066e-05
SRM	WDR26	0.059217721131657	0.253293819608862
SRM	LNCTAM34A	0.0459243729894832	0.375817202098683
SRM	DHX16	0.130760887743682	0.0113670699906303
SRM	TRDJ1	0.0231862378849458	0.654904215936571
SRM	CYCSP6	0.117475956074398	0.02307776700218
SRM	TNFSF12	0.250877010465047	8.90990876081004e-07
SRM	UBE2L3	0.487434985478553	1.02703010490689e-23
SRM	MIDN	0.254600855378675	6.04644742628296e-07
SRM	CXCL9	0.0800525630344851	0.122239437411292
SRM	HDHD3	-0.190347582409403	0.000213288979738756
SRM	ADRM1	0.571899150073641	7.23207619686313e-34
SRM	ULK1	0.097374337092862	0.0599312058526889
SRM	TDRD3	-0.011209612640747	0.828937300072364
SRM	AL049840.2	-0.0731500673817577	0.158005451011206
SRM	AL590133.1	-0.13172184902484	0.0107731528157541
SRM	UGT1A6	0.0735164677367795	0.155927494333214
SRM	AL157371.2	0.0751151415063858	0.147102020905616
SRM	AC007405.3	0.203137558032696	7.6000933255274e-05
SRM	TAF11	0.220358934744523	1.70607156994605e-05
SRM	AGGF1	0.127587020665189	0.0135394533822793
SRM	CD244	0.136765910641952	0.00808428214123473
SRM	C11orf80	0.251747372650605	8.14247759143178e-07
SRM	AHSA2P	0.0828552229640442	0.109658107720495
SRM	CLIC3	0.449624346532322	5.19027736267089e-20
SRM	MAPKBP1	0.116768462172457	0.023922837237097
SRM	THSD4	-0.16246403680763	0.00161958607127444
SRM	RNFT1	0.00282921019203715	0.956511888119618
SRM	ARID4A	-0.291381122473318	9.39896832990091e-09
SRM	RASA2	0.0399845399302301	0.440716329179439
SRM	FZD2	0.36134237792663	5.60837778330085e-13
SRM	TUBB	0.438520964398581	5.22504429019637e-19
SRM	ZNF195	0.240668140529893	2.50036973645987e-06
SRM	LSM12P1	0.0550380704411039	0.2884047960527
SRM	C1orf43	0.17628837282394	0.00061547432162532
SRM	ZNF670	0.192529808077734	0.000179683467557027
SRM	AL161421.1	0.0536776008862341	0.300506830766864
SRM	ABCC6	-0.381644493312594	2.05200538321831e-14
SRM	TMEM117	0.0948924735043131	0.0667834437260629
SRM	BRI3P1	0.200487552918348	9.46254146410563e-05
SRM	FUT8	0.269559246557238	1.19743195038829e-07
SRM	TMCO6	-0.113938820959023	0.0275753249998634
SRM	ELF3	0.138827346822956	0.00717011927929946
SRM	NFATC1	0.152715291530523	0.0030676818962443
SRM	AP003419.3	0.27679627547175	5.27591144742496e-08
SRM	POLD3	0.217393392935847	2.22583906743865e-05
SRM	PTX3	0.188884610951396	0.000239017077292023
SRM	SKIL	-0.0113742978580867	0.826463703479654
SRM	MARF1	-0.0923776741131588	0.0743690577120192
SRM	CHIC1	0.132168879651174	0.0105063553139694
SRM	CDK17	-0.029093554144303	0.574880767720963
SRM	SLC11A1	0.366314572089187	2.5484090896774e-13
SRM	LINC00896	0.195922130249133	0.000137128540698451
SRM	CCDC102B	0.161131396349587	0.00177108951128026
SRM	DALRD3	0.237334012620664	3.4684033856034e-06
SRM	UBE2D3	-0.0377634443861732	0.46653684207507
SRM	SLC23A1	-0.151184696436166	0.00338035816120253
SRM	GRK2	0.344727451571541	7.09806674353863e-12
SRM	ACSF2	-0.0704788297854331	0.173790349483391
SRM	GDPD3	0.253692631245384	6.64981179929358e-07
SRM	DCAF13	0.568920860953039	1.85492986028664e-33
SRM	GCNT3	0.405998196054253	2.83038312298689e-16
SRM	TCP1	0.295859193100629	5.42440271468388e-09
SRM	DUOXA2	0.132354482263773	0.0103973146578335
SRM	TCN1	0.152194353367807	0.00317102276447503
SRM	CYTH4	0.37629788937284	5.01585615881649e-14
SRM	TRBJ2-2P	0.0791882633963427	0.126338012244441
SRM	GIHCG	0.372731382156921	9.02267284145362e-14
SRM	CCDC69	-0.0272909240004707	0.598809931673302
SRM	KDELR3	0.290398734545837	1.05901169764478e-08
SRM	FNTA	0.212710728380721	3.36245346246158e-05
SRM	COQ8B	0.263553376880514	2.32180706454579e-07
SRM	TRAK2	0.0545718520086356	0.292514634492561
SRM	IPO8	-0.0273907308753504	0.597473340944705
SRM	ANKRD10	0.0813479024002676	0.116291555926496
SRM	TRIM41	0.0721862457522639	0.163571232658392
SRM	SLC35D1	-0.286777065613888	1.63772016523765e-08
SRM	PKLR	-0.307039031708742	1.31876100852579e-09
SRM	TRIP6	0.262968116272573	2.47442096119111e-07
SRM	LDHA	0.326584711090811	9.60472848141627e-11
SRM	LTBP3	0.0925841755581965	0.0737208353436005
SRM	YTHDF1	0.296893205574141	4.77133802471759e-09
SRM	DIS3	0.0531152968955171	0.305605855513153
SRM	STEAP2	0.206677890088941	5.6458328411233e-05
SRM	RABEPK	0.100776514253883	0.0514914289279568
SRM	UBXN1	0.419430880363467	2.28306492362978e-17
SRM	MBD3	0.364672002674374	3.31202692807088e-13
SRM	ANXA6	-0.0614308869671247	0.235954327503292
SRM	RACK1	0.467668320119649	1.01178457991866e-21
SRM	NRIP1	-0.205550642240568	6.20968974542762e-05
SRM	ZNF266	0.0727874637897486	0.160082373458251
SRM	TEK	-0.247799544348691	1.22188723011702e-06
SRM	AL928654.2	-0.0464617468281047	0.370250811816041
SRM	RFC4	0.40509267472127	3.3403539815307e-16
SRM	DARS2	0.139251262797264	0.00699400938117653
SRM	CMSS1	0.514780984990037	1.0742241851419e-26
SRM	AGXT	-0.395878314459628	1.75212517151545e-15
SRM	TTC3	0.0486142123186464	0.348469803292597
SRM	RBM33	0.114872828559178	0.0263200290356164
SRM	AL355001.2	-0.046096199936638	0.374031760487225
SRM	KAT6B	-0.0551230045278699	0.287660275255417
SRM	GATA6-AS1	-0.0399347632955276	0.441285903892776
SRM	COQ5	-0.042548505214752	0.411950422252782
SRM	SLC38A5	0.36392652703913	3.7285382069004e-13
SRM	PLPP3	-0.324441240651963	1.29210377848869e-10
SRM	TRIM39	0.173003788230568	0.000779695570322853
SRM	CCDC107	0.305683876983057	1.57040045752257e-09
SRM	RPL7AP34	-0.151215317726702	0.00337382939499189
SRM	AP000561.1	0.0318613281819151	0.539042095424934
SRM	PSMC6	0.136982209311139	0.00798370882068388
SRM	ZNF319	0.176747626673125	0.000595256456347388
SRM	CA3-AS1	-0.0835831276670139	0.106563226661102
SRM	GSPT1	0.273594895238249	7.60389703300962e-08
SRM	KRT8P12	0.349118852909162	3.68178621197466e-12
SRM	FAHD2A	-0.127640993279671	0.0134996531857792
SRM	ZNF8	0.167028277653975	0.00118625223050311
SRM	DNMBP	-0.159469569896025	0.00197816569878527
SRM	DCTD	0.142285191643781	0.0058425130277611
SRM	CDH24	0.256430327746469	4.98666852558959e-07
SRM	H4C11	0.0910370399173504	0.078691029242472
SRM	NAA35	0.0733233831191877	0.157019941234747
SRM	SETD1B	0.0955150346012567	0.0650069450410718
SRM	MBOAT2	0.141496816822755	0.00612408859375895
SRM	EPB41L2	0.252569260218727	7.47629020134996e-07
SRM	PROM2	0.0559174224345821	0.280759062768542
SRM	GRSF1	0.224373143349692	1.18340151791061e-05
SRM	CHMP7	0.151093529108606	0.00339986383826144
SRM	RUNX1	0.2095631482825	4.41458341225059e-05
SRM	GLIS2	0.17779629581044	0.000551376656136098
SRM	PTPRA	0.103211937465063	0.0460786274526814
SRM	BRF1	0.233389349923017	5.07712323528002e-06
SRM	LZTS3	0.0640089841925659	0.2168312588263
SRM	ZNF181	-0.164313544445595	0.00142896440227379
SRM	LRRC45	0.185520209960577	0.000309587961597604
SRM	VKORC1	0.125133224470082	0.0154614789599195
SRM	PYGB	0.394345781664445	2.29678199447311e-15
SRM	EPHA2	0.201858800841246	8.45095005812173e-05
SRM	ZYG11A	0.170718686714527	0.000916898507554645
SRM	HIVEP1	-0.0981115612810654	0.058011420479914
SRM	ESPNL	0.0174559449701186	0.736510794639768
SRM	EP400P1	0.148333912869804	0.00404079286525521
SRM	CDHR3	-0.000800144502473899	0.987695302347305
SRM	TLR5	0.0412376831365799	0.426516022502555
SRM	ANKRD13D	0.462964491336999	2.8887765853785e-21
SRM	SRP9P1	-0.0380721503233129	0.462898821085245
SRM	SEMA5A	-0.110013810459294	0.0334280736661808
SRM	AL512408.1	0.000811576955355249	0.987519507188958
SRM	ARV1	0.0157724084504041	0.761111328857438
SRM	LPP	0.00664595924340099	0.898071482517338
SRM	NOP9	0.0419476178560492	0.418590558858831
SRM	LRFN4	0.175034508084905	0.000673959562872375
SRM	CD207	0.0720737212909729	0.164230504469134
SRM	PMP22	0.177156090538787	0.000577793638290263
SRM	CHADL	-0.11980667245673	0.0204738833478601
SRM	SFT2D1	0.325126425312328	1.17552248981941e-10
SRM	MYH3	-0.100719362736794	0.0516245577910713
SRM	RAB11B	0.0979092023638871	0.0585332396256122
SRM	AURKAIP1	0.581719416593512	3.02337284807248e-35
SRM	FANCI	0.317358087516934	3.38700036110795e-10
SRM	SYVN1	-0.10401618124413	0.0443994804665867
SRM	SLC30A5	0.190678063708665	0.000207847390421974
SRM	NUDT1	0.545408828319929	2.27263521223264e-30
SRM	KIF24	0.189822735226083	0.000222205499396939
SRM	UBE2Q2	0.232700938216596	5.42255281746718e-06
SRM	MAST4	-0.0332336728610226	0.521695351943964
SRM	AL031777.1	0.0604153213802781	0.243804277222787
SRM	ASAP3	0.255791787005923	5.33449856453947e-07
SRM	PTBP2	0.215242133742507	2.69332829993819e-05
SRM	BRD4	0.202856566949359	7.77983584702106e-05
SRM	CENPW	0.456394703581208	1.2173180583927e-20
SRM	REG3A	0.107489292435403	0.0377269523368259
SRM	RNMT	0.116727590932724	0.0239724624519606
SRM	ARSJ	0.169545545085929	0.000995689806119457
SRM	GHRHR	0.0528057124246956	0.308437448488235
SRM	APLN	0.102908378424705	0.0467261125761217
SRM	WASHC2C	0.216702103708494	2.3669539088902e-05
SRM	EIF3C	0.0679098321920791	0.190050178380635
SRM	ADAMTS16	-0.0712619785283994	0.169045621448522
SRM	NOTCH2	-0.0130259706419912	0.801754042467442
SRM	THBS3	0.0441405973565571	0.394660483047008
SRM	UVSSA	-0.0188527089432977	0.716301695898122
SRM	AC021146.12	0.0772388650767666	0.135972905617972
SRM	NR2F6	0.171170816686487	0.000888099702014421
SRM	LRRC2	-0.246993514155274	1.32635105176717e-06
SRM	AL354696.1	0.0580348767873858	0.26291496362625
SRM	RPS27L	-0.0873330051811108	0.0916975980091137
SRM	GK-AS1	-0.126677699179168	0.0142256967689467
SRM	PNRC2	0.270293735106165	1.1030540161933e-07
SRM	PTRH2	0.458318281773419	8.01485089134986e-21
SRM	VPS13B	0.0355129262437917	0.493530493145861
SRM	GRAP2	0.0790893889963082	0.126813596538138
SRM	FAM240C	-0.0676134599069351	0.191995516648073
SRM	AL360219.1	-0.235226090530042	4.25519977870571e-06
SRM	RFTN1	0.0150745167497414	0.771381787768146
SRM	C15orf61	0.107572310964713	0.037578471971437
SRM	FBXL17	-0.109051937969069	0.0350140656584334
SRM	GSTO2	-0.0412928288800837	0.425897290263525
SRM	MIR3671	-0.0206049734054089	0.691227711021124
SRM	AC021016.1	0.200063334510535	9.79787536745667e-05
SRM	ETV4	0.374547141409883	6.69742488482424e-14
SRM	ZNF101	0.236344119562298	3.81881468524572e-06
SRM	FAM83H	0.169468494723912	0.0010010771232097
SRM	ZW10	0.14281227741741	0.00566079972583603
SRM	KRT18P34	-0.23432061169188	4.64310321375092e-06
SRM	DEPP1	0.0572601298330987	0.269351204084633
SRM	SIN3B	0.264730994164935	2.04171037173777e-07
SRM	RXRA	-0.168639841917465	0.00106073917963286
SRM	DHPS	0.217032172542026	2.29855008145225e-05
SRM	SC5D	-0.312514445403652	6.45290027103555e-10
SRM	SLAIN1	0.105464225230123	0.0415057720129149
SRM	MAB21L4	-0.0131379934119386	0.80008497187621
SRM	KDM3A	0.0777148534014887	0.133569740347071
SRM	RBM8A	0.234250278096638	4.67460589915802e-06
SRM	PDGFA	0.0951805399605778	0.0659565486601483
SRM	GMIP	0.362294512623093	4.82722096699435e-13
SRM	MARCO	0.0924349523854508	0.0741887940732469
SRM	PSMD11	0.355901460054398	1.30900227945156e-12
SRM	CTNND1	0.030551891794975	0.555857793737516
SRM	TYRO3	0.397218623152788	1.38119259891581e-15
SRM	FRMD8	0.28034430198244	3.49932287053196e-08
SRM	JTB	0.256433268559274	4.98511815046896e-07
SRM	TBC1D7	0.382991642151737	1.63398216364719e-14
SRM	CCT8P1	-0.136933162220394	0.00800641611456828
SRM	SMAP2	0.1246271595546	0.0158863765212598
SRM	CTBP1-DT	0.0347331743064537	0.503073768793815
SRM	PHGDH	0.163379157936373	0.00152253143237427
SRM	FAM217B	0.308151206462326	1.14190640116569e-09
SRM	LIVAR	-0.0209475070412095	0.686364379497339
SRM	IGFBP1	-0.180201487531458	0.000461822122563046
SRM	RTL6	0.123084806221822	0.0172450652956881
SRM	AC015871.3	-0.13929519816523	0.00697598017578014
SRM	FAM234B	0.0571387714772739	0.270369066727197
SRM	TBC1D22B	0.222913314483507	1.35283003141372e-05
SRM	VSIG10	0.105090819760013	0.0422363140465142
SRM	ZBTB6	-0.053695276731881	0.300347465403574
SRM	CDAN1	0.112134273215169	0.0301467502116212
SRM	PCCA	-0.232754434722155	5.39492600306353e-06
SRM	AC006033.1	0.106689831037444	0.0391824203788291
SRM	QKI	0.0168468801791564	0.745381179379111
SRM	FECH	0.0332359111873457	0.521667294415338
SRM	FYCO1	-0.046691473859145	0.367886827415403
SRM	APLNR	-0.148612077550204	0.0039715651545321
SRM	ACAP1	0.147846445149635	0.00416474622082495
SRM	DNAJC24	0.067853669315503	0.190417707297134
SRM	MECR	0.42122639755155	1.61667476824948e-17
SRM	ARHGAP25	0.14523266465251	0.00488988455415147
SRM	PLA2G4A	0.215655897119856	2.59674392773739e-05
SRM	VWA1	0.323286101383118	1.5145978629067e-10
SRM	DNAJC21	0.107851573458921	0.0370826349717657
SRM	HPS6	0.192415653265427	0.000181310742553
SRM	SRSF3	0.317561956494086	3.29550309869631e-10
SRM	TXNDC15	-0.000651407536747106	0.98998246007242
SRM	BMERB1	-0.318140520137988	3.04873673075204e-10
SRM	MAPKAPK2	0.366988461468631	2.28761233470569e-13
SRM	PCMTD1	-0.0754283315686501	0.145418512189949
SRM	AC079922.1	0.310228651058582	8.71197406300306e-10
SRM	REXO5	0.203820133787859	7.17962100807882e-05
SRM	ZNF429	-0.166328280730582	0.00124491378573237
SRM	PAK4	0.304077934361158	1.92925281343267e-09
SRM	NCKAP1	0.0759199761507002	0.142805439997796
SRM	GID8	0.171516177268383	0.000866666783959217
SRM	AC018413.1	0.240445051025867	2.55610445878395e-06
SRM	C9orf43	0.0432138930045338	0.404670607377907
SRM	ATP1A1	0.0697237170651382	0.178458376397837
SRM	ORC1	0.440428737050583	3.53490639487118e-19
SRM	DHRS4-AS1	-0.344658515585989	7.17100231990475e-12
SRM	C2CD3	0.144335066519589	0.00516399515770692
SRM	CCDC28B	0.335813148326513	2.60778263619696e-11
SRM	AMOTL1	-0.0994741895088539	0.0545970275192058
SRM	SLC26A11	0.247476256767964	1.26280270614977e-06
SRM	ZNF397	0.131238405429062	0.0110684178175364
SRM	PIK3R3	0.0840555409210598	0.104591815352904
SRM	HGFAC	-0.26691936182234	1.60517907100293e-07
SRM	TFEB	0.14209671438533	0.00590875111564045
SRM	ASPH	0.292943037795945	7.76751930263577e-09
SRM	RENBP	0.423472410550175	1.04677147096226e-17
SRM	ACTR3C	0.0157127922583342	0.761987057754895
SRM	SOGA1	0.286696589215064	1.65354733005546e-08
SRM	GTPBP10	-0.0123588158281079	0.811712663422298
SRM	CD302	-0.377017949173958	4.45125759274203e-14
SRM	PEX16	0.280281998871048	3.52481982688641e-08
SRM	ZNF132	0.0409509833803144	0.429741179146864
SRM	ACP4	0.216386095729881	2.43424785526242e-05
SRM	PRX	0.146143528108169	0.00462519220797711
SRM	MAP3K14	0.115960600785151	0.0249203555072161
SRM	FBXO44	0.245005728030863	1.62179913520656e-06
SRM	ZNF212	0.139655454176436	0.00682970747619926
SRM	A1BG	-0.148876325493425	0.00390679623683607
SRM	SECISBP2L	-0.21044689519633	4.09138955294834e-05
SRM	MAP3K11	0.240914824202228	2.44009346526975e-06
SRM	DEGS1	0.278477178163778	4.34644269318748e-08
SRM	RAB23	0.0757353319539684	0.143782575991047
SRM	SLC16A9	-0.00915715676779016	0.859899663543791
SRM	LINC01569	0.162796000375789	0.00158374201809811
SRM	SLC2A3	0.118322498849427	0.0221006473143153
SRM	TACC3	0.461663809817712	3.85002340803305e-21
SRM	RDM1	0.297453988436031	4.44972354075373e-09
SRM	AL662795.2	0.102554152802177	0.0474912922118737
SRM	MAOA	-0.186633084987924	0.000284336893999369
SRM	AC010894.1	-0.0705668229569865	0.173252351163367
SRM	MAPK8	-0.015061948449013	0.771567120366021
SRM	TRMT61B	0.0143976790432898	0.781380693732704
SRM	FITM1	-0.141208745341833	0.00622997431140488
SRM	ELFN1-AS1	0.223393743754479	1.2946772775737e-05
SRM	DIP2A	0.0555599070680692	0.283850865836102
SRM	CYB5RL	0.185781402252348	0.000303480397508646
SRM	PPP1CB	0.14585441828081	0.00470777156293303
SRM	KRT17	0.257720423190061	4.34919274917288e-07
SRM	COX11	-0.0281928983199077	0.586780311343719
SRM	GP2	0.0885332130838011	0.0873068559221243
SRM	JRKL	0.0802342344326525	0.121391248889541
SRM	FARP2	0.0166543088301842	0.748192851701935
SRM	PIGF	0.0966032069061921	0.0619951311188384
SRM	TTR	-0.355214911836403	1.45509427720685e-12
SRM	HNF1A	-0.119030810136296	0.0213108230787979
SRM	ATP2A2	0.0954681344148733	0.0651394099723906
SRM	AKAP8L	0.365765653039447	2.78214538241932e-13
SRM	TMEM109	0.208019718514679	5.03760787916123e-05
SRM	SEC63	0.00887147029633686	0.864227590548838
SRM	TMEM30B	-0.375853147529835	5.39900211122645e-14
SRM	PIGN	0.0328076633841546	0.527049441543921
SRM	ANKRD37	0.0103790932318555	0.841437095483912
SRM	MT3	0.239264532623782	2.87136635796404e-06
SRM	KANSL1	0.0502042241014647	0.332912444089349
SRM	ZBTB42	-0.0176681963259803	0.733427708220514
SRM	RPS9	0.468496531738007	8.39718090412532e-22
SRM	SPATC1L	0.402135973061897	5.71733904241531e-16
SRM	GNB2	0.477966399013303	9.60867058541412e-23
SRM	CASP16P	-0.111325556191707	0.0313641499026755
SRM	SSR1	0.205056234137674	6.47339037264355e-05
SRM	APOBEC3C	0.220722530404411	1.65092609340707e-05
SRM	FATE1	0.227605770714327	8.77149565132718e-06
SRM	LRP6	-0.2716192583489	9.50568561288767e-08
SRM	AC025423.3	-0.11532547328698	0.0257295825441792
SRM	CCDC8	0.162731498840256	0.00159064916846195
SRM	HNRNPA3	0.295414075469474	5.73147484500117e-09
SRM	TMEM130	0.130498828951549	0.0115339781273352
SRM	ADCY5	0.10390488540656	0.0446287391761895
SRM	PPP1R3F	0.0548465162624698	0.290088680224652
SRM	TTYH2	0.195221284310159	0.00014505789002807
SRM	RBM14	0.31424195603435	5.1344214810158e-10
SRM	SEMA6C	-0.0322282183281095	0.534376472553286
SRM	CCDC24	0.341111482542297	1.20936245150582e-11
SRM	ZNRF2P1	0.0279684029140459	0.589763965144436
SRM	IFTAP	0.338083622116232	1.87950572437568e-11
SRM	FTH1P5	0.32282285326493	1.6139365020095e-10
SRM	WIPF3	0.223073268594632	1.33319849187032e-05
SRM	ARFGAP3	0.143140363729758	0.00555027160101891
SRM	PDLIM5	-0.206172679431041	5.89229279799247e-05
SRM	IGHJ1	0.0743890018985274	0.151062337067762
SRM	BMI1	0.00889223422185959	0.863912894914708
SRM	CD59	0.0996632099437983	0.0541368502116815
SRM	SLC35G1	0.0437245941041113	0.399135508496553
SRM	BAIAP3	-0.0243259321442979	0.639115536693938
SRM	AP1G2	0.0826678066808596	0.11046630437134
SRM	KMT2B	0.170474323896809	0.000932819843050678
SRM	ATP5MC1	0.461169921302992	4.29232956094087e-21
SRM	PPOX	0.264000036105865	2.21147147533629e-07
SRM	MAP3K9	0.203837842014903	7.16900994188927e-05
SRM	MIER1	0.0255635648147018	0.622152860402603
SRM	RASL12	0.172091387589309	0.000832026999859292
SRM	MTATP6P1	-0.203081235592975	7.63580490000443e-05
SRM	DDRGK1	0.14701919546142	0.00438298269254985
SRM	MAD2L2	0.584563855149652	1.18125673200843e-35
SRM	EGR2	0.0647920149331109	0.211249319627161
SRM	EXOSC6	0.274531941245386	6.83571543529664e-08
SRM	SUV39H1	0.314013806540227	5.29221834736949e-10
SRM	TRBJ2-1	0.122438978915087	0.0178434803899121
SRM	AL137002.2	-0.149939531508566	0.00365574326268725
SRM	PLCD1	0.124344585040555	0.0161280506787165
SRM	NEPRO	0.16349319766047	0.00151081809349301
SRM	FAM104B	0.322974708753481	1.58069377987073e-10
SRM	CSRP1	0.00269236286373886	0.95861345628855
SRM	SYNGAP1	0.063973234131327	0.217088607215642
SRM	SNHG12	0.497724517921993	8.34600743335321e-25
SRM	ARMH1	0.165920217991564	0.0012803297519325
SRM	AC069544.2	0.291578186193494	9.17616777130867e-09
SRM	THAP3	0.60910930902941	2.38197579111084e-39
SRM	CYP7A1	-0.339573359203023	1.51387511503071e-11
SRM	TTC39C	-0.176040671931912	0.000626641320532942
SRM	RAB10	0.204493391365448	6.78643151488266e-05
SRM	UBXN8	-0.0781299885832653	0.131500649195589
SRM	FEN1	0.369140633922117	1.61772859207066e-13
SRM	RPL39P36	0.229821283298391	7.12584042201323e-06
SRM	FAM162A	0.131581299588464	0.0108582663949382
SRM	AMN	-0.127254914697745	0.013786633212856
SRM	TCTN3	0.167069993590349	0.00118283795304717
SRM	POLR3C	0.34757450701744	4.6432501585631e-12
SRM	PINX1	0.303811675861436	1.99597594376885e-09
SRM	COX10	0.167688147823561	0.00113329308794187
SRM	CCL16	-0.263072498496016	2.44651279154142e-07
SRM	CBFA2T3	-0.0441430079389026	0.394634640351884
SRM	TRIM52-AS1	0.305498663163617	1.60822277761127e-09
SRM	OS9	-0.0133029453073342	0.797628946179227
[truncated: 13,650 more rows]
