# Supplementary material for: SRM Represents a Novel Prognosis Biomarker and Correlates With Inflammation and Immune Infiltration in Hepatocellular Carcinoma
Source: Mediators Inflamm. 2026 Jul 13;2026:6025289. doi: 10.1155/mi/6025289 (PMC13359114; doi:10.1155/mi/6025289)
Supplement: Supplementary file 3 — Supporting Information 3 Table S3: The immune score and stem cell score of SRM. [file MI-2026-6025289-s011.xls]

ID	StromalScore	ImmuneScore	ESTIMATEScore	TumorPurity
TCGA-G3-A25X-01A-11R-A16W-07	65.4259819668574	1543.15156693254	1608.57754889939	0.666637555600962
TCGA-DD-AADS-01A-11R-A41C-07	-529.602135063454	1419.84226312457	890.24012806112	0.741385235597468
TCGA-G3-AAV3-01A-11R-A37K-07	-155.422788162984	1397.39112188396	1241.96833372098	0.70576513202391
TCGA-T1-A6J8-01A-11R-A32O-07	-354.594842833397	246.973169889087	-107.62167294431	0.831391287486369
TCGA-2Y-A9GU-01A-11R-A38B-07	-846.521322060478	-142.204377317763	-988.725699378241	0.896117420523817
TCGA-2Y-A9HB-01A-11R-A39D-07	-84.1375712248652	982.603844888942	898.466273664077	0.740574364745432
TCGA-DD-A73E-01A-12R-A32O-07	-1008.66050774104	-705.397381288527	-1714.05788902957	0.938207182520059
TCGA-UB-A7MB-01A-11R-A33R-07	-1097.5063627174	-413.941579959146	-1511.44794267655	0.927501284304074
TCGA-DD-A73A-01A-12R-A32O-07	-727.510015788815	905.657621483262	178.147605694447	0.807357008313228
TCGA-DD-AAEG-01A-11R-A39D-07	-833.413360516874	-185.070199335981	-1018.48355985286	0.898047506348019
TCGA-ED-A8O6-01A-11R-A36F-07	-792.414009375314	71.1691683928828	-721.244840982431	0.87800563594955
TCGA-G3-AAV7-01A-11R-A38B-07	-523.930693094327	878.309811959961	354.379118865634	0.791824393046077
TCGA-CC-A7IJ-01A-11R-A33R-07	923.029661466659	1939.53788682102	2862.56754828768	0.518945959811254
TCGA-2Y-A9H9-01A-21R-A39D-07	-516.424772810878	373.214733924449	-143.210038886429	0.834282818627708
TCGA-CC-5261-01A-01R-A131-07	240.748624778031	1142.4756130308	1383.22423780884	0.690925042643945
TCGA-RC-A7SH-01A-11R-A38B-07	-1098.61936408349	-361.355524500085	-1459.97488858358	0.924650384991359
TCGA-DD-A1EI-01A-11R-A131-07	159.490873182824	575.979787238687	735.470660421511	0.756438440425219
TCGA-G3-A3CJ-01A-11R-A213-07	-633.258469591005	303.47633654837	-329.782133042635	0.849067332283559
TCGA-GJ-A9DB-01A-11R-A37K-07	-51.781257594553	394.659088959697	342.877831365144	0.792854364247438
TCGA-ED-A7PY-01A-11R-A33R-07	-1166.0668017857	-190.980520943312	-1357.04732272901	0.918791468515012
TCGA-K7-A5RG-01A-11R-A28V-07	-42.1092540063066	2489.04949795333	2446.94024394702	0.570099272272699
TCGA-G3-A7M5-01A-11R-A33R-07	-789.12398563948	406.472766239182	-382.651219400298	0.853141512333542
TCGA-DD-AADN-01A-11R-A41C-07	-955.407375222071	1996.37949361681	1040.97211839474	0.726356870246008
TCGA-CC-A8HS-01A-11R-A36F-07	-993.346484587254	-352.363278425264	-1345.70976301252	0.918133255951414
TCGA-WQ-AB4B-01A-11R-A41C-07	-124.818989051173	667.643290838962	542.824301787789	0.774629360125123
TCGA-FV-A23B-01A-11R-A16W-07	-506.361143620013	548.39960083999	42.038457219977	0.818984111055598
TCGA-FV-A3R3-01A-11R-A22L-07	570.090012639394	868.353254889377	1438.44326752877	0.685042720890025
TCGA-G3-AAV0-01A-11R-A37K-07	-661.40297371408	275.831639807985	-385.571333906094	0.853365046122483
TCGA-5C-A9VG-01A-11R-A37K-07	-265.408559674189	-231.745780312705	-497.154339986895	0.861788845258489
TCGA-BC-4072-01B-11R-A155-07	-181.503277064924	1415.75951384114	1234.25623677621	0.706566673221857
TCGA-DD-AAVV-01A-11R-A41C-07	219.401793716406	1486.47061174473	1705.87240546114	0.655924567578523
TCGA-DD-AADB-01A-11R-A41C-07	-719.328452274522	1247.24110081797	527.912648543448	0.776011770890315
TCGA-DD-AAVQ-01A-11R-A41C-07	-156.711257584911	2032.21891429276	1875.50765670785	0.636927626327175
TCGA-CC-5258-01A-01R-A131-07	-404.280994717712	681.097056211705	276.816061493993	0.798726516214357
TCGA-EP-A3JL-01A-11R-A213-07	153.622909467654	1395.53552733733	1549.15843680498	0.673113365653104
TCGA-DD-A73C-01A-12R-A33J-07	22.7296530843025	311.465665630555	334.195318714857	0.793630409836946
TCGA-G3-AAV1-01A-11R-A38B-07	-610.685050048543	17.8813194978323	-592.80373055071	0.868825814623735
TCGA-DD-AAEE-01A-11R-A41C-07	-814.597229705339	-171.786387697457	-986.383617402795	0.895964787501579
TCGA-G3-A25T-01A-11R-A16W-07	-328.053532981605	410.150698088548	82.0971651069431	0.81559584447158
TCGA-LG-A9QC-01A-11R-A37K-07	-798.0422161532	-336.886489121337	-1134.92870527454	0.905435050281014
TCGA-ED-A82E-01A-11R-A352-07	-224.672683212104	315.598845153662	90.926161941558	0.814845268919313
TCGA-DD-AACF-01A-11R-A41C-07	-821.112167691903	744.969527936978	-76.1426397549253	0.828814724392749
TCGA-QA-A7B7-01A-11R-A32O-07	-1168.83200046469	10.5665894469094	-1158.26541101778	0.906883832325282
TCGA-DD-AAC9-01A-11R-A41C-07	299.561051928199	1160.27622677379	1459.83727870199	0.682751561528106
TCGA-DD-AAE6-01A-11R-A41C-07	-1466.00172398936	-811.77046058911	-2277.77218457847	0.963600881874137
TCGA-DD-A3A2-01A-11R-A213-07	-399.790659830341	231.246440135408	-168.544219694933	0.836327336246279
TCGA-DD-A39Y-01A-11R-A213-07	-1034.63109846236	96.8909395883204	-937.740158874038	0.89277079030125
TCGA-BC-A112-01A-11R-A131-07	-116.21922704655	539.038225253719	422.818998207169	0.785648845965135
TCGA-ZP-A9CZ-01A-11R-A38B-07	-65.2464068042426	1178.24601492298	1112.99960811874	0.719049535289321
TCGA-CC-A3MB-01A-11R-A213-07	-804.100745081181	80.8648703306069	-723.235874750574	0.878145489100744
TCGA-DD-AAE1-01A-11R-A41C-07	-981.111951516158	375.100465406342	-606.011486109816	0.869784088624412
TCGA-EP-A3RK-01A-11R-A22L-07	65.3707845645505	1793.78188266682	1859.15266723137	0.638776562911714
TCGA-G3-A3CG-01A-11R-A213-07	-263.068993082586	501.790179362879	238.721186280294	0.80207861638441
TCGA-DD-AA3A-01A-11R-A37K-07	-1295.8560800565	20.648058189529	-1275.20802186697	0.913983211892447
TCGA-BC-4073-01B-02R-A131-07	130.896430762512	1933.39932155491	2064.29575231743	0.615322052450393
TCGA-DD-AACK-01A-11R-A41C-07	-896.554391503083	202.308619687145	-694.245771815937	0.87610178271215
TCGA-XR-A8TE-01A-11R-A36F-07	-393.160363462108	70.2707700294988	-322.889593432609	0.848532408536355
TCGA-G3-A25V-01A-11R-A16W-07	210.723975008978	1215.76012987304	1426.48410488202	0.686320527019649
TCGA-DD-A4NA-01A-11R-A266-07	-255.526312438222	647.561483320409	392.035170882187	0.78843641716904
TCGA-DD-AAD3-01A-11R-A41C-07	172.951794356168	740.738895822046	913.690690178214	0.739070809974213
TCGA-DD-A118-01A-11R-A131-07	-221.524409102607	102.824202387712	-118.700206714895	0.832293846816107
TCGA-CC-A9FV-01A-11R-A37K-07	1181.13004015064	2262.69373901624	3443.82377916688	0.444213088414602
TCGA-ED-A459-01A-11R-A266-07	-700.169332440537	591.315393341446	-108.853939099091	0.831491787949425
TCGA-RC-A7SB-01A-21R-A352-07	-889.119667881097	88.6429237820335	-800.476744099064	0.883512987779353
TCGA-WQ-A9G7-01A-11R-A37K-07	-1135.72916033191	-200.188360851922	-1335.91752118383	0.917562711569457
TCGA-DD-AAEA-01A-11R-A41C-07	-855.940523103612	733.005348829659	-122.935174273953	0.832638284875909
TCGA-G3-A7M7-01A-12R-A352-07	-636.522833835342	-11.6474181357229	-648.170251971065	0.872820980842077
TCGA-BC-A10T-01A-11R-A131-07	289.568645081504	264.41227118015	553.980916261655	0.773592639276502
TCGA-DD-AADP-01A-11R-A39D-07	-366.964521795419	424.756971233712	57.7924494382934	0.817654970558807
TCGA-DD-AACT-01A-11R-A41C-07	-214.001970167151	1001.06133920027	787.059369033115	0.751463811511442
TCGA-UB-A7MA-01A-11R-A33R-07	-664.647542578751	14.974611616293	-649.672930962458	0.872928609555133
TCGA-DD-A73D-01A-12R-A32O-07	-1372.60716232134	-612.065016291935	-1984.67217861328	0.951210571809114
TCGA-DD-A4NB-01A-12R-A266-07	1126.61220256208	936.895730305668	2063.50793286774	0.615413206724724
TCGA-2Y-A9GT-01A-11R-A38B-07	-16.816063145158	1528.70792104054	1511.89185789538	0.677148777325473
TCGA-DD-AADL-01A-11R-A41C-07	-1051.60378545304	-277.86535203646	-1329.4691374895	0.917185961563265
TCGA-DD-A1EG-01A-11R-A213-07	142.318789590084	1420.37302545856	1562.69181504864	0.671642911846036
TCGA-DD-A4ND-01A-11R-A266-07	762.153667183035	1188.03090671834	1950.18457390138	0.628438892417538
TCGA-2Y-A9H6-01A-11R-A39D-07	122.546864326956	1106.14390654381	1228.69077087077	0.707144546218423
TCGA-DD-AAW1-01A-11R-A41C-07	-765.928305103221	-79.9703717167642	-845.898676819985	0.886616387279316
TCGA-DD-A1EA-01A-11R-A131-07	-746.36984698937	767.113186669839	20.743339680469	0.820773785354783
TCGA-ED-A66Y-01A-11R-A311-07	-1080.05092948257	-798.144831818421	-1878.19576130099	0.946272223755394
TCGA-DD-AACH-01A-11R-A41C-07	-578.136158311091	417.584887453809	-160.551270857283	0.835683537275437
TCGA-XR-A8TC-01A-11R-A36F-07	-656.592650395949	-179.083342551683	-835.675992947633	0.885921366734663
TCGA-DD-A3A4-01A-11R-A22L-07	-703.869235664518	-390.350101389175	-1094.21933705369	0.902882321244094
TCGA-DD-A11A-01A-11R-A131-07	-880.308742093401	-152.602510816435	-1032.91125290984	0.898977116630989
TCGA-DD-AADF-01A-11R-A41C-07	-992.406999481215	343.620559445046	-648.786440036169	0.872865120174407
TCGA-ZP-A9D0-01A-11R-A37K-07	-578.064149788569	-133.762481776368	-711.826631564938	0.877343070791214
TCGA-UB-AA0V-01A-11R-A38B-07	283.07188169903	677.033688031467	960.105569730497	0.734464154418443
TCGA-MR-A520-01A-11R-A266-07	-567.526727411811	262.156288163198	-305.370439248613	0.847168854534605
TCGA-RC-A6M5-01A-11R-A32O-07	474.364696522353	275.930416715566	750.29511323792	0.755013367639496
TCGA-EP-A2KA-01A-11R-A180-07	-615.737273079139	1486.97780616789	871.240533088755	0.743253937528176
TCGA-DD-AAE7-01A-11R-A41C-07	-66.1551202636271	916.462599743945	850.307479480318	0.745306110417725
TCGA-DD-AAE4-01A-11R-A41C-07	183.094341072896	1758.5859060942	1941.6802471671	0.629409432243688
TCGA-DD-A4NF-01A-11R-A27V-07	-679.89417178836	-354.511100232367	-1034.40527202073	0.899073149494458
TCGA-BW-A5NP-01A-11R-A27V-07	-1183.63878418419	-470.485666400933	-1654.12445058512	0.935126316506073
TCGA-RC-A6M3-01A-11R-A32O-07	-1235.92225108439	313.444870813824	-922.477380270562	0.891759225853774
TCGA-DD-AACP-01A-11R-A41C-07	-1460.99080523504	-245.741357676063	-1706.7321629111	0.937834495728391
TCGA-DD-AAE0-01A-11R-A41C-07	-520.222703273791	113.94255460879	-406.280148665001	0.854945797872315
TCGA-BC-A8YO-01A-11R-A37K-07	-745.061881325736	1246.86554273492	501.803661409185	0.778423292060525
TCGA-DD-A3A9-01A-11R-A266-07	79.6428258099788	904.338519684251	983.981345494229	0.732081201684453
TCGA-CC-A7II-01A-11R-A33J-07	-621.323650787926	-267.049827802081	-888.373478590007	0.889482769385962
TCGA-DD-AAD1-01A-11R-A41C-07	420.278104311394	1371.37109624112	1791.64920055252	0.64636877729528
TCGA-XR-A8TF-01A-11R-A36F-07	-955.50489717062	-55.4058169934834	-1010.9107141641	0.897557957853356
TCGA-G3-A6UC-01A-21R-A33J-07	-1019.27541827389	-214.167450114195	-1233.44286838809	0.911478532128953
TCGA-DD-A1ED-01A-11R-A155-07	63.9628630339641	1184.00600337668	1247.96886641065	0.705140853102975
TCGA-CC-5262-01A-01R-A131-07	377.053078401661	1223.89110750973	1600.94418591139	0.667472329414479
TCGA-ZS-A9CF-01A-11R-A38B-07	-691.617337556665	442.519476842598	-249.097860714067	0.842751183164972
TCGA-FV-A3I1-01A-11R-A22L-07	-174.144797347473	939.219527216613	765.074729869139	0.753589045988557
TCGA-DD-AAW0-01A-11R-A41C-07	148.776546664328	1130.03484546603	1278.81139213035	0.701923459632935
TCGA-DD-AAD8-01A-11R-A41C-07	-810.897689031079	162.981379555645	-647.916309475435	0.872802788129243
TCGA-ZP-A9D4-01A-11R-A37K-07	-814.034233585496	-163.421416396579	-977.455649982075	0.895381982542249
TCGA-RC-A7SK-01A-11R-A352-07	-1008.18610880906	-320.222365533904	-1328.40847434296	0.917123913085685
TCGA-DD-AAC8-01A-11R-A41C-07	-757.13865019149	466.084481229706	-291.054168961784	0.846050427850257
TCGA-GJ-A3OU-01A-31R-A38B-07	1054.71595595704	2594.1831489147	3648.89910487174	0.41704628288557
TCGA-KR-A7K8-01A-11R-A33J-07	-46.3004164913577	1647.97002882712	1601.66961233576	0.667393033822423
TCGA-CC-A1HT-01A-11R-A131-07	312.625307471865	2129.2978197562	2441.92312722806	0.57070417085242
TCGA-BC-A69H-01A-11R-A311-07	-641.863730441373	964.803492057653	322.939761616279	0.794634515962107
TCGA-DD-AAVR-01A-11R-A41C-07	522.743384446224	1730.45877397778	2253.202158424	0.593229991922138
TCGA-DD-AAE3-01A-11R-A41C-07	-44.3927166870892	454.906671429975	410.513954742886	0.786765033661645
TCGA-DD-A4NN-01A-11R-A28V-07	-685.878182941623	-347.865792164971	-1033.74397510659	0.899030647850898
TCGA-DD-AACC-01A-11R-A41C-07	266.177480729932	2611.20134588534	2877.37882661528	0.517086278405093
TCGA-DD-AADI-01A-11R-A41C-07	-45.5343501963124	1596.9052289375	1551.37087874119	0.672873156772773
TCGA-DD-AAEB-01A-11R-A41C-07	-606.245158503134	437.184005135021	-169.061153368113	0.836368933489328
TCGA-2Y-A9H1-01A-11R-A38B-07	-676.708803770319	1145.88829328259	469.179489512269	0.781420506203574
TCGA-DD-AACB-01A-11R-A41C-07	-528.423044235723	1453.38365757136	924.960613335637	0.737955420851639
TCGA-WX-AA46-01A-11R-A39D-07	-139.947131721806	495.247357847663	355.300226125857	0.791741807766013
TCGA-DD-A1EJ-01A-11R-A155-07	-889.973013019915	345.455187753024	-544.517825266891	0.865294718703577
TCGA-EP-A2KB-01A-11R-A180-07	-957.714777362434	35.6024575173053	-922.112319845129	0.891734976074049
TCGA-ED-A66X-01A-11R-A311-07	488.968034242129	987.829565622055	1476.79759986418	0.680930435594054
TCGA-DD-AACW-01A-11R-A41C-07	-952.519805034377	215.387199087052	-737.132605947326	0.879119526560133
TCGA-NI-A4U2-01A-11R-A28V-07	-302.133391838715	251.715555175302	-50.4178366634129	0.826696003546022
TCGA-ED-A97K-01A-21R-A38B-07	-196.614869791098	587.327612660242	390.712742869144	0.78855580689374
TCGA-G3-A3CK-01A-11R-A213-07	-539.198591337256	770.852418342709	231.653827005453	0.802697742902467
TCGA-DD-AADW-01A-11R-A39D-07	-376.584242386386	-312.371377095297	-688.955619481683	0.875727131705752
TCGA-DD-AAVP-01A-11R-A41C-07	-465.265066106564	158.24127158989	-307.023794516674	0.847297778339036
TCGA-DD-A39W-01A-11R-A213-07	-829.265527565294	15.8266650120115	-813.438862553283	0.884402620012748
TCGA-DD-A4NR-01A-11R-A311-07	313.637923356456	2305.38556116267	2619.02348451912	0.549166750280825
TCGA-DD-AACU-01A-11R-A41C-07	-536.822869972284	470.728218658098	-66.0946513141862	0.827988566746062
TCGA-KR-A7K7-01A-11R-A33J-07	-947.678478363744	1233.76406725262	286.085588888875	0.797907076355546
TCGA-DD-AACQ-01A-11R-A41C-07	-1318.25924865991	-495.376330242642	-1813.63557890256	0.943165292248574
TCGA-DD-A11B-01A-11R-A131-07	-710.937954967003	-249.086958518581	-960.024913485584	0.89423969786392
TCGA-DD-A4NS-01A-11R-A311-07	738.658419760613	1268.06037917934	2006.71879893995	0.621962211721834
TCGA-DD-A1EH-01A-11R-A131-07	-319.481938032464	-30.2459651897223	-349.727903222186	0.850610406793661
TCGA-DD-AAW3-01A-11R-A41C-07	-771.788158276494	-262.585125034841	-1034.37328331134	0.899071093770694
TCGA-DD-AADA-01A-11R-A41C-07	-155.631732243052	1055.20998102605	899.578248782998	0.740464671824565
TCGA-UB-A7MF-01A-11R-A33J-07	-459.560670979582	1823.03787329531	1363.47720231573	0.693017637419806
TCGA-DD-A119-01A-11R-A131-07	-196.164645802817	401.100854373602	204.936208570785	0.805030492446051
TCGA-2Y-A9H8-01A-11R-A39D-07	-767.827706672415	941.764801561153	173.937094888738	0.80772154513717
TCGA-K7-A6G5-01A-11R-A311-07	-205.623311294907	904.765255106345	699.141943811439	0.759915557318977
TCGA-WJ-A86L-01A-12R-A39D-07	-1203.25555829578	-99.0373532241343	-1302.29291151991	0.915589151743696
TCGA-ZS-A9CG-01A-11R-A37K-07	-572.206473452696	152.752926825887	-419.453546626809	0.855947243609468
TCGA-O8-A75V-01A-11R-A32O-07	-74.6404225113795	1212.78952300856	1138.14910049718	0.716479094064853
TCGA-ED-A7PZ-01A-11R-A33R-07	-1334.82201404111	-457.603749788788	-1792.42576382989	0.942126080400997
TCGA-DD-A1EL-01A-11R-A155-07	-1131.73692012113	278.272241185861	-853.464678935273	0.887129499665267
TCGA-G3-A5SL-01A-11R-A27V-07	-509.464002080256	16.3736726656133	-493.090329414643	0.861486081898653
TCGA-DD-A1EE-01A-11R-A131-07	-875.474110492142	-168.125215227826	-1043.59932571997	0.899663174748381
TCGA-CC-5263-01A-01R-A131-07	-647.277255750802	688.746609013974	41.4693532631723	0.81903204357442
TCGA-G3-A3CI-01A-11R-A213-07	-176.845146812727	1010.38111596066	833.535969147936	0.746945229595262
TCGA-ED-A5KG-01A-11R-A27V-07	690.537038956051	3158.61925819944	3849.15629715549	0.390152884958042
TCGA-DD-AAVS-01A-11R-A41C-07	-527.295920117366	263.535730471843	-263.760189645524	0.843907798921853
TCGA-DD-A4NO-01A-11R-A28V-07	-189.927095985836	219.371519352475	29.4444233666392	0.820043500942647
TCGA-CC-A3MA-01A-11R-A213-07	-324.011526789008	-11.3111310849521	-335.32265787396	0.849496697294042
TCGA-NI-A8LF-01A-11R-A36F-07	-226.86832831354	132.282522705481	-94.5858056080585	0.830326450301167
TCGA-5C-A9VH-01A-11R-A37K-07	-147.552727346422	119.351142419178	-28.2015849272442	0.824856763563999
TCGA-DD-A4NE-01A-11R-A27V-07	-564.57974784153	-182.932385811158	-747.512133652688	0.879844653013231
TCGA-FV-A4ZQ-01A-11R-A266-07	-809.724898533752	1774.65130909733	964.926410563576	0.733983730075151
TCGA-DD-AACA-02A-11R-A41C-07	-782.738495464006	-658.193834238123	-1440.93232970213	0.923582303946151
TCGA-K7-A5RF-01A-11R-A28V-07	447.951332617295	1385.21413192837	1833.16546454566	0.641706847435985
TCGA-DD-A1EB-01A-11R-A131-07	-417.049918234709	174.107400051528	-242.942518183181	0.84226446449987
TCGA-DD-AAVU-01A-11R-A41C-07	-1039.717514347	59.6901389592562	-980.027375387742	0.895550018830748
TCGA-DD-AADU-01A-11R-A41C-07	-1102.60884422983	59.8247064784534	-1042.78413775138	0.899610926526165
TCGA-2Y-A9H0-01A-11R-A38B-07	-915.033557571357	844.234629463716	-70.7989281076416	0.828375582369424
TCGA-GJ-A6C0-01A-12R-A311-07	-398.231355811682	1147.59084886723	749.359493055544	0.755103414460383
TCGA-DD-AACA-02B-11R-A41C-07	-1228.49234952942	-574.801057164076	-1803.29340669349	0.94265970093579
TCGA-ED-A4XI-01A-11R-A266-07	351.623356894903	1192.50510430101	1544.12846119591	0.673659215119168
TCGA-G3-A7M8-01A-11R-A33R-07	-129.075440392635	350.650801191061	221.575360798426	0.803579158865378
TCGA-CC-A3M9-01A-11R-A213-07	1000.47656998382	2827.86890543456	3828.34547541838	0.392963755794871
TCGA-FV-A2QR-01A-11R-A213-07	-72.1925645939223	270.255101594155	198.062537000233	0.805628640424214
TCGA-MR-A8JO-01A-12R-A36F-07	878.044959660961	1491.21544280547	2369.26040246643	0.579430026314423
TCGA-DD-A3A6-01A-11R-A22L-07	796.196953635619	1349.37856046724	2145.57551410286	0.605873620822687
TCGA-G3-AAV4-01A-11R-A38B-07	-763.563330459493	-41.8124516593946	-805.375782118888	0.883849600814857
TCGA-DD-A11D-01A-11R-A131-07	-491.79057596757	93.158072755572	-398.632503211998	0.854362954652752
TCGA-BD-A3EP-01A-11R-A22L-07	316.310171239851	1503.22570718103	1819.53587842088	0.643239972299742
TCGA-EP-A12J-01A-11R-A131-07	-705.130986212233	103.178674278032	-601.952311934201	0.869489927575833
TCGA-4R-AA8I-01A-11R-A38B-07	-556.971964769551	234.683629588202	-322.288335181349	0.848485704231597
TCGA-CC-A7IF-01A-11R-A33J-07	-939.806439140912	-300.378306924654	-1240.18474606557	0.911885167465759
TCGA-KR-A7K0-01A-12R-A33R-07	-378.930812900735	363.489775584161	-15.4410373165737	0.823796375295332
TCGA-CC-A5UE-01A-11R-A28V-07	-1343.2168004987	53.7672034915714	-1289.44959700713	0.914829437902252
TCGA-HP-A5MZ-01A-21R-A27V-07	762.294863477398	1576.89927465855	2339.19413813594	0.583021372404744
TCGA-CC-A8HU-01A-11R-A36F-07	-1036.31722695063	-187.788327533554	-1224.10555448418	0.910913879230931
TCGA-DD-AADO-01A-11R-A41C-07	-611.358550946744	1463.01276477794	851.654213831192	0.74517429484445
TCGA-DD-AAD5-01A-11R-A41C-07	-819.169399730381	891.273554226471	72.1041544960892	0.816443723051372
TCGA-LG-A6GG-01A-11R-A311-07	-927.700870545812	-46.1303020077457	-973.831172553558	0.895144942907159
TCGA-G3-A5SI-01A-31R-A27V-07	-883.087915504799	-451.374926424221	-1334.46284192902	0.917477793011661
TCGA-RG-A7D4-01A-12R-A33R-07	-940.069105756289	1555.31125806449	615.242152308198	0.767863080780575
TCGA-BW-A5NQ-01A-11R-A27V-07	-633.643506988194	1442.60476206722	808.961255079021	0.749338794983822
TCGA-KR-A7K2-01A-12R-A33R-07	-243.513292586464	634.416652087118	390.903359500654	0.788538599723825
TCGA-DD-AADM-01A-11R-A41C-07	-421.170472981699	566.171415018963	145.000942037264	0.810218420321018
TCGA-XR-A8TG-01A-11R-A36F-07	-321.108140696109	340.792984072299	19.6848433761896	0.820862533924788
TCGA-DD-AACD-01A-11R-A41C-07	-236.31448545564	1111.60914236942	875.294656913781	0.742855679549945
TCGA-3K-AAZ8-01A-12R-A39D-07	-872.063029835149	476.685528635146	-395.377501200003	0.854114557381538
TCGA-DD-AAD0-01A-11R-A41C-07	-1287.00963453581	-206.757825338421	-1493.76745987423	0.92652799064882
TCGA-DD-AADJ-01A-11R-A41C-07	-839.349610406342	499.511621295723	-339.837989110619	0.849846199012118
TCGA-ES-A2HS-01A-11R-A180-07	-333.267723208921	68.6466339764897	-264.621089232431	0.843975588240777
TCGA-HP-A5N0-01A-11R-A28V-07	320.289821085506	624.057099882315	944.346920967821	0.736032026446501
TCGA-2V-A95S-01A-11R-A37K-07	-250.052149988614	2192.55382425115	1942.50167426254	0.629315731236204
TCGA-ED-A7XP-01A-11R-A352-07	-186.901064493292	552.549821013128	365.648756519836	0.790812977555093
TCGA-G3-A7M9-01A-23R-A352-07	-1183.64075850887	-264.713601970703	-1448.35436047957	0.923999458023236
TCGA-G3-A3CH-01A-11R-A22L-07	-268.547726259517	633.138982071528	364.591255812011	0.79090797705806
TCGA-G3-A25S-01A-11R-A16W-07	-854.241313243851	706.373078260678	-147.868234983173	0.834659610609228
TCGA-2Y-A9GW-01A-11R-A38B-07	187.431192963903	1502.51353665761	1689.94472962152	0.657687556010189
TCGA-BC-A217-01A-11R-A155-07	-963.475615206042	724.389416887189	-239.086198318853	0.841959185074288
TCGA-DD-AACX-01A-11R-A41C-07	-1119.35009090868	245.283946955503	-874.066143953181	0.888521105315217
TCGA-CC-A5UD-01A-11R-A28V-07	-988.629053999162	-126.818328092883	-1115.44738209204	0.904217479332175
TCGA-EP-A26S-01A-11R-A16W-07	-736.800161037119	-232.548909511309	-969.349070548428	0.894851464511657
TCGA-MI-A75E-01A-11R-A32O-07	10.3052002357239	983.450758101885	993.755958337609	0.731103037928342
TCGA-DD-AACO-01A-11R-A41C-07	-324.800495270159	956.862404369554	632.061909099395	0.766279101223402
TCGA-G3-A5SK-01A-11R-A27V-07	-157.470139047679	1046.64385541531	889.17371636763	0.74149027522324
TCGA-BC-A110-01A-11R-A131-07	795.589991967818	1606.06110205865	2401.65109402647	0.575548406173886
TCGA-G3-A5SM-01A-12R-A28V-07	239.933764613916	1028.2370967547	1268.17086136862	0.703035074607583
TCGA-ED-A8O5-01A-11R-A36F-07	-555.270246175819	-136.907979599693	-692.178225775512	0.875955421032435
TCGA-FV-A3R2-01A-11R-A22L-07	-922.183080218568	192.944280025238	-729.23880019333	0.878566689408828
TCGA-DD-A116-01A-11R-A131-07	-491.006541444389	514.053986824151	23.0474453797622	0.820580531396528
TCGA-DD-A39X-01A-11R-A213-07	-278.762110930891	598.376635149006	319.614524218115	0.794930744812888
TCGA-2Y-A9H2-01A-12R-A38B-07	-824.810655297531	634.097896639198	-190.712758658333	0.838106893157378
TCGA-CC-A9FS-01A-11R-A37K-07	-799.17094084284	67.382292912283	-731.788647930557	0.878745395218097
TCGA-XR-A8TD-01A-12R-A39D-07	523.715560170008	1927.51471952304	2451.23027969305	0.569581790398411
TCGA-ZP-A9D2-01A-11R-A38B-07	-362.992598380557	291.0439403917	-71.9486579888573	0.828470109309832
TCGA-DD-A4NK-01A-11R-A28V-07	-547.893806633322	-24.1433556563856	-572.037162289707	0.867312516859166
TCGA-FV-A4ZP-01A-12R-A266-07	-572.194997311702	1266.71431245473	694.51931514303	0.760356453510054
TCGA-DD-AAE2-01A-11R-A41C-07	-77.7503778896022	961.491101947793	883.740724058191	0.742025133019196
TCGA-DD-A39Z-01A-11R-A213-07	-1202.51719825215	-146.54926816361	-1349.06646641576	0.918328397553727
TCGA-5R-AA1D-01A-11R-A38B-07	1274.83514884477	1076.65913247555	2351.49428132032	0.58155351722576
TCGA-2Y-A9H7-01A-11R-A39D-07	-1010.18011727935	371.331465602493	-638.848651676858	0.872152376792794
TCGA-CC-5264-01A-01R-A131-07	-832.994287028422	120.867845016543	-712.126442011879	0.877364188115627
TCGA-ZS-A9CF-02A-11R-A38B-07	-701.024250962569	190.027066704345	-510.997184258224	0.862817816584499
TCGA-UB-A7ME-01A-11R-A33J-07	-262.919686056569	1227.35250987545	964.432823818878	0.734032935708957
TCGA-UB-A7MD-01A-12R-A352-07	-95.1370164900639	982.976370163787	887.839353673723	0.741621681947487
TCGA-RC-A6M6-01A-11R-A32O-07	-1242.73120860174	36.6975205449084	-1206.03368805683	0.909816163959154
TCGA-DD-A3A8-01A-11R-A22L-07	-979.221757344828	-100.50457105635	-1079.72632840118	0.90196573310195
TCGA-ED-A7PX-01A-51R-A352-07	187.278797577159	443.211891625213	630.490689202373	0.766427266831582
TCGA-DD-AACZ-01A-11R-A41C-07	-309.583010746278	2063.65916961718	1754.0761588709	0.650567227764794
TCGA-DD-A39V-01A-11R-A213-07	-208.966494126752	1410.00889550408	1201.04240137733	0.710008325880576
TCGA-ZS-A9CE-01A-11R-A37K-07	-1043.2950741448	-450.780961589946	-1494.07603573475	0.926545030982019
TCGA-5R-AA1C-01A-11R-A41C-07	-702.067581749958	403.209174156325	-298.858407593633	0.846660580132064
TCGA-G3-A25Z-01A-11R-A16W-07	-294.710978312199	487.942352534143	193.231374221945	0.806048558202159
TCGA-5R-AAAM-01A-12R-A41C-07	664.640412661912	1144.90483610738	1809.5452487693	0.644362133937967
TCGA-ES-A2HT-01A-12R-A180-07	-58.004896070209	779.859404910584	721.854508840374	0.757744203649121
TCGA-DD-A3A7-01A-11R-A22L-07	-956.920303454715	356.72345878112	-600.196844673595	0.869362616399369
TCGA-BD-A2L6-01A-11R-A213-07	-510.485674411681	463.996894545578	-46.4887798661032	0.826371364002282
TCGA-DD-AAE9-01A-11R-A41C-07	-1224.46124195623	74.7173127382712	-1149.74392921796	0.906356036940204
TCGA-CC-A7IH-01A-11R-A33J-07	-825.00857726159	-393.054911530756	-1218.06348879235	0.910547587017857
TCGA-DD-AACL-01A-11R-A41C-07	-335.237228581666	1791.16730133982	1455.93007275815	0.683170501087275
TCGA-CC-5259-01A-31R-A213-07	-1106.69214151063	614.669442487785	-492.022699022845	0.861406494007381
TCGA-G3-A7M6-01A-11R-A33R-07	-492.047147212398	315.251686536394	-176.795460676004	0.836990731904426
TCGA-DD-AAD6-01A-11R-A41C-07	-1292.9404249374	107.31877872969	-1185.6216462077	0.908568603259963
TCGA-FV-A2QQ-01A-11R-A22L-07	-290.444107287161	908.161201499658	617.717094212498	0.767630299686422
TCGA-2Y-A9GX-01A-11R-A38B-07	867.378678940956	1707.55371947635	2574.93239841731	0.554563994289176
TCGA-BD-A3ER-01A-11R-A213-07	242.297808898118	667.672967300885	909.970776199003	0.739438527617738
TCGA-DD-AADC-01A-11R-A41C-07	-926.514670668564	-55.9384247770929	-982.453095445657	0.895708398185832
TCGA-BC-A10Z-01A-11R-A131-07	-1333.02303737594	-681.801359286056	-2014.824396662	0.952566858159437
TCGA-5C-AAPD-01A-21R-A39D-07	-102.579000148258	1749.81025309718	1647.23125294892	0.66239761313212
TCGA-DD-AAED-01A-12R-A41C-07	-1382.23272135218	216.712356269396	-1165.52036508278	0.907332064484636
TCGA-DD-AACI-01A-11R-A41C-07	-8.01437481438973	1856.7453416986	1848.73096688421	0.639952819582203
TCGA-G3-A25Y-01A-11R-A16W-07	-18.9464650211046	658.291527815548	639.345062794443	0.765591769564045
TCGA-ZP-A9CY-01A-11R-A38B-07	63.934443910377	676.735596915805	740.670040826182	0.755939032128057
TCGA-PD-A5DF-01A-11R-A27V-07	308.008831440864	940.50190346358	1248.51073490444	0.705084451656172
TCGA-DD-A114-01A-11R-A131-07	459.172008429067	1855.12871617798	2314.30072460704	0.585986242981912
TCGA-DD-AAVY-01A-11R-A41C-07	-1022.33395457027	-240.898784643174	-1263.23273921344	0.913268556075985
TCGA-BC-A10S-01A-22R-A131-07	171.222732160598	1201.89912458453	1373.12185674513	0.691996319063366
TCGA-CC-A123-01A-11R-A131-07	-684.161490417464	402.380547792125	-281.780942625339	0.845323983535682
TCGA-MI-A75H-01A-11R-A32O-07	-363.882560402971	1089.99394508208	726.111384679104	0.757336302293793
TCGA-DD-AADG-01A-11R-A41C-07	-887.074040442795	-350.816502731319	-1237.89054317411	0.911746893187922
TCGA-BC-A10U-01A-11R-A131-07	-1108.02992216626	108.329904126074	-999.700018040186	0.896831203563819
TCGA-CC-A7IG-01A-11R-A33J-07	-786.24514797212	520.16813334802	-266.0770146241	0.844090200662259
TCGA-DD-A3A3-01A-11R-A22L-07	-1192.08702025514	351.060687281046	-841.026332974099	0.886285374935089
TCGA-2Y-A9GZ-01A-11R-A39D-07	-833.980056330582	-334.230820995151	-1168.21087732573	0.907498030616894
TCGA-K7-AAU7-01A-11R-A38B-07	-115.313951366826	720.200821168777	604.886869801951	0.768835949245912
TCGA-BW-A5NO-01A-11R-A27V-07	-523.195352284162	553.742755888078	30.5474036039154	0.819950831939547
TCGA-DD-AAVX-01A-11R-A41C-07	-324.495925888723	1002.83841851469	678.342492625971	0.761896605825071
TCGA-DD-A4NJ-01A-11R-A27V-07	-29.3641262864385	896.473788395017	867.109662108579	0.743659464044623
TCGA-DD-AACS-01A-11R-A41C-07	-1065.05098870662	-306.324898388326	-1371.37588709495	0.919619686136499
TCGA-UB-AA0U-01A-11R-A38B-07	189.799351363879	803.394236195119	993.193587558998	0.731159356246974
TCGA-CC-A9FW-01A-11R-A37K-07	-1170.71565752603	214.098341175683	-956.617316350344	0.894015704205984
TCGA-CC-A8HT-01A-11R-A36F-07	-891.331285393473	863.510130225462	-27.8211551680115	0.824825192080659
TCGA-G3-AAUZ-01A-11R-A38B-07	-226.468072578537	1064.23601115573	837.767938577195	0.746532055909689
TCGA-G3-A25U-01A-11R-A16W-07	-916.00196217064	-160.144205140031	-1076.14616731067	0.901738682381297
TCGA-DD-AAEK-01A-11R-A41C-07	-11.2397349716202	1542.77448685207	1531.53475188045	0.675024264260577
TCGA-DD-AAEH-01A-11R-A41C-07	-45.8265159270963	1491.47596218407	1445.64944625698	0.684271739480361
TCGA-DD-A73F-01A-11R-A32O-07	-1.25580947414235	1813.13176059106	1811.87595111692	0.64410047000381
TCGA-2Y-A9HA-01A-11R-A39D-07	-837.52794293157	10.0872240641786	-827.440718867392	0.885360015462632
TCGA-UB-A7MC-01A-11R-A33R-07	-1184.51713919769	-432.038884687591	-1616.55602388528	0.93315820134774
TCGA-DD-AACG-01A-11R-A41C-07	-1034.00755404449	814.707927589173	-219.299626455312	0.840388571304148
TCGA-2Y-A9GY-01A-11R-A38B-07	-794.698736999732	1766.21636049385	971.517623494116	0.733326283283818
TCGA-DD-A1EF-01A-11R-A131-07	-476.681524449085	651.705989546416	175.024465097331	0.807627432547059
TCGA-DD-AADQ-01A-11R-A41C-07	-1008.30624740701	573.423054650877	-434.883192756128	0.857116139992605
TCGA-DD-AACA-01A-11R-A41C-07	-870.94633608537	-161.071482218665	-1032.01781830404	0.898919667601319
TCGA-DD-A1EK-01A-11R-A213-07	-202.293618958724	857.528570937067	655.234951978343	0.764089160122614
TCGA-DD-AAD2-01A-11R-A41C-07	434.278079914825	1047.93057769817	1482.20865761299	0.680348531038939
TCGA-DD-A11C-01A-11R-A131-07	42.70029647948	526.694825969076	569.395122448556	0.772156871745984
TCGA-DD-AAEI-01A-11R-A41C-07	-492.833309769896	789.073774407593	296.240464637697	0.797007674837238
TCGA-G3-AAV5-01A-11R-A37K-07	-940.675732716213	153.223772437726	-787.451960278487	0.88261583287767
TCGA-DD-AADK-01A-11R-A41C-07	-50.4858405320976	846.372487624179	795.886647092081	0.750608283617875
TCGA-2Y-A9H5-01A-11R-A38B-07	-150.21851181823	315.408764776196	165.190252957966	0.80847784119637
TCGA-FV-A3I0-01A-11R-A22L-07	-309.710497125576	419.246233697896	109.53573657232	0.813258740452263
TCGA-CC-A7IL-01A-11R-A33R-07	-1410.64180948869	-423.383499076381	-1834.02530856507	0.944155704019579
TCGA-DD-A115-01A-11R-A131-07	-176.560139705624	504.864542269364	328.30440256374	0.794156207735194
TCGA-2Y-A9GS-01A-12R-A38B-07	-361.675931631098	679.97865026156	318.302718630462	0.795047554953345
TCGA-ZP-A9CV-01A-11R-A38B-07	-12.8695006294047	984.788336765757	971.918836136352	0.733286241777435
TCGA-BC-A69I-01A-11R-A311-07	-106.537381505121	544.338070388443	437.800688883322	0.784286400420974
TCGA-ZP-A9D1-01A-11R-A38B-07	-52.7447284433719	696.91142301843	644.166694575058	0.765136257193686
TCGA-MI-A75C-01A-11R-A32O-07	-1280.30466919739	663.220594208371	-617.084074989018	0.87058492889707
TCGA-DD-AADV-01A-11R-A39D-07	-260.350626839018	230.052004553378	-30.2986222856406	0.825030748415401
TCGA-BC-A10Y-01A-11R-A131-07	-650.096470154667	498.924270543449	-151.172199611218	0.834926625026248
TCGA-DD-AACV-01A-11R-A41C-07	-1243.79017853715	-683.971485617853	-1927.761664155	0.94859990835765
TCGA-DD-AADR-01A-11R-A41C-07	-652.516639946658	580.555373372246	-71.9612665744127	0.828471145814709
TCGA-EP-A2KC-01A-11R-A213-07	-632.539820368176	201.762801469446	-430.77701889873	0.856805499629112
TCGA-DD-AACJ-01A-11R-A41C-07	-1101.61431720884	32.6858243568951	-1068.92849285195	0.901280186646754
TCGA-BC-A10R-01A-11R-A131-07	48.595891713552	61.7952895337149	110.391181247267	0.813185664951389
TCGA-LG-A9QD-01A-11R-A38B-07	-616.83582201081	545.624276110114	-71.2115459006965	0.828409509136987
TCGA-WX-AA44-01A-11R-A39D-07	-750.356502504144	439.869780365168	-310.486722138976	0.847567645561204
TCGA-DD-A113-01A-11R-A131-07	-552.91419884677	543.712146569787	-9.20205227698261	0.823276869845012
TCGA-FV-A496-01A-11R-A266-07	-1147.27026753863	-535.241807241368	-1682.51207478	0.936594612961091
TCGA-DD-A1EC-01A-21R-A131-07	-18.2371947007755	2425.64368404632	2407.40648934555	0.574857330034076
TCGA-BC-A10Q-01A-11R-A131-07	-523.025396892658	275.255909156457	-247.7694877362	0.842646203521754
TCGA-DD-AAVW-01A-11R-A41C-07	383.20543902967	858.468513343429	1241.6739523731	0.705795744563721
TCGA-2Y-A9H3-01A-11R-A38B-07	-6.610562254451	1795.79396546139	1789.18340320694	0.646644912249387
TCGA-DD-A4NH-01A-11R-A27V-07	-460.052756172808	968.851214688546	508.798458515739	0.777778346894867
TCGA-CC-A7IE-01A-21R-A38B-07	-500.320880532729	1274.7482688256	774.42738829287	0.752685891142024
TCGA-DD-A4NQ-01A-21R-A28V-07	-790.945860483739	666.941520667268	-124.004339816471	0.83272519130096
TCGA-DD-A4NG-01A-11R-A27V-07	-674.251278769758	524.344819564912	-149.906459204846	0.834824355687868
TCGA-DD-AAW2-01A-11R-A41C-07	-651.778094098407	-173.796241609179	-825.574335707586	0.88523261499507
TCGA-DD-A73B-01A-12R-A32O-07	-994.92825198428	-297.037702550671	-1291.96595453495	0.914978542879993
TCGA-DD-A4NI-01A-11R-A27V-07	24.0028092537846	1068.24383936711	1092.2466486209	0.721163244360151
TCGA-MI-A75G-01A-11R-A32O-07	-924.741279771599	-223.177325403919	-1147.91860517552	0.906242797322268
TCGA-BC-A10X-01A-11R-A131-07	502.157317681068	919.5446338341	1421.70195151517	0.686830896209839
TCGA-CC-A3MC-01A-11R-A22L-07	-390.335766666397	385.021440382212	-5.31432628418452	0.822952798926108
TCGA-2Y-A9GV-01A-11R-A38B-07	28.3724788786422	939.574616224362	967.947095103004	0.733682514276863
TCGA-DD-A73G-01A-22R-A32O-07	-565.409419844756	643.151379990086	77.7419601453298	0.815965587103574
TCGA-CC-5260-01A-01R-A131-07	216.663558886416	756.66733177783	973.330890664246	0.733145296803224
TCGA-CC-A7IK-01A-12R-A33R-07	-1143.39571997146	-502.50753278901	-1645.90325276047	0.934698057277642
TCGA-DD-A4NL-01A-11R-A28V-07	-57.660219856983	464.609649649089	406.949429792106	0.787087891596659
TCGA-DD-A3A1-01A-11R-A213-07	-860.758503872929	946.555918685756	85.7974148128271	0.815281443480489
TCGA-G3-AAV2-01A-11R-A37K-07	-618.548881047586	150.17098428231	-468.377896765275	0.859638442449932
TCGA-BC-A216-01A-11R-A155-07	-825.204437097597	906.060950581464	80.8565134838667	0.815701205688827
TCGA-DD-A4NV-01A-11R-A311-07	-54.902758719992	307.742082830247	252.839324110255	0.800839231985339
TCGA-ED-A627-01A-12R-A311-07	875.686734062692	1920.02614245438	2795.71287651707	0.527309477612827
TCGA-RC-A7S9-01A-11R-A33R-07	-1024.87748002332	570.946866424254	-453.930613599067	0.85855304177068
TCGA-DD-AADD-01A-11R-A41C-07	-1325.80790222615	-35.4927987193355	-1361.30070094549	0.919037746025004
TCGA-BC-A10W-01A-11R-A131-07	-459.081968608288	522.642057299721	63.5600886914334	0.817167269737567
TCGA-BC-A3KG-01A-11R-A213-07	-1114.47701833725	-38.0763369871326	-1152.55335532438	0.906530201223974
TCGA-DD-AACN-01A-11R-A41C-07	-145.027156907851	404.788075177285	259.760918269434	0.800230351457377
TCGA-G3-AAV6-01A-21R-A37K-07	-921.154064231399	-250.545929810374	-1171.69999404177	0.907713048418507
TCGA-DD-AAVZ-01A-11R-A41C-07	-626.580026691874	141.28865997231	-485.291366719563	0.860904211004984
TCGA-CC-A9FU-01A-11R-A37K-07	-1416.29314666421	-32.2357812741434	-1448.52892793836	0.924009256360823
TCGA-DD-AACE-01A-11R-A41C-07	-558.304004119207	-22.4177126401407	-580.721716759347	0.867946357446115
TCGA-BC-A3KF-01A-11R-A213-07	-666.730596651802	-24.8956268178415	-691.626223469643	0.875916331117226
TCGA-ZS-A9CD-01A-11R-A37K-07	-116.776377910534	707.789737943658	591.013360033123	0.77013656702536
TCGA-DD-AADY-01A-11R-A41C-07	-509.577982015765	-341.908467583547	-851.486449599312	0.88699544540116
TCGA-2Y-A9H4-01A-11R-A38B-07	-607.951192641224	620.685984837724	12.7347921964997	0.821444761728479
TCGA-WX-AA47-01A-11R-A39D-07	-1214.0522998672	-369.757247335897	-1583.8095472031	0.931419545555943
TCGA-G3-A5SJ-01A-11R-A27V-07	-421.883686722007	1270.98381487199	849.100128149985	0.74542425870896
TCGA-YA-A8S7-01A-11R-A37K-07	227.253852770124	1800.8273087821	2028.08116155223	0.619503719789337
TCGA-FV-A495-01A-11R-A266-07	212.137051051108	1346.26021059311	1558.39726164422	0.672109819029196
TCGA-DD-A4NP-01A-11R-A28V-07	-549.680240571179	259.797143177677	-289.883097393502	0.845958775114908
TCGA-MI-A75I-01A-11R-A32O-07	-986.183103236821	265.465360632209	-720.717742604612	0.877968599225735
TCGA-DD-A3A5-01A-11R-A22L-07	-479.069418408786	169.283752933469	-309.785665475317	0.847513029635609
TCGA-DD-AACY-01A-11R-A41C-07	-588.142834140625	372.952847475433	-215.189986665192	0.840061467727846
TCGA-CC-A5UC-01A-11R-A28V-07	-109.093881453176	463.460679138187	354.366797685012	0.791825497649015
TCGA-CC-A8HV-01A-11R-A36F-07	-1108.86507233615	-375.612421013391	-1484.47749334954	0.926014085463919
TCGA-BC-A5W4-01A-11R-A28V-07	-1302.50787445426	-592.260875846685	-1894.76875030095	0.947056095097355
TCGA-RC-A7SF-01A-11R-A352-07	-817.151079072418	356.662917704582	-460.488161367836	0.859046178415282
TCGA-RC-A6M4-01A-11R-A32O-07	-1122.46883807463	-593.852681926782	-1716.32152000141	0.938322122417314
TCGA-ED-A7XO-01A-11R-A352-07	0.0428060517327052	842.763097102064	842.805903153797	0.746039816084193
