# Supplementary material for: SRM Represents a Novel Prognosis Biomarker and Correlates With Inflammation and Immune Infiltration in Hepatocellular Carcinoma
Source: Mediators Inflamm. 2026 Jul 13;2026:6025289. doi: 10.1155/mi/6025289 (PMC13359114; doi:10.1155/mi/6025289)
Supplement: Supplementary file 4 — Supporting Information 4 Table S4: The immuno‐infiltration of SRM. [file MI-2026-6025289-s007.xls]

Mixture	B cells naive	B cells memory	Plasma cells	T cells CD8	T cells CD4 naive	T cells CD4 memory resting	T cells CD4 memory activated	T cells follicular helper	T cells regulatory (Tregs)	T cells gamma delta	NK cells resting	NK cells activated	Monocytes	Macrophages M0	Macrophages M1	Macrophages M2	Dendritic cells resting	Dendritic cells activated	Mast cells resting	Mast cells activated	Eosinophils	Neutrophils	P-value	Correlation	RMSE
TCGA-EP-A3RK-11A-11R-A22L-07	0.169606733485463	0	0.0980422118959599	0.0598504980359373	0	0.156168303760166	0	0.0326849212779462	0.0348632061600055	0	0	0.121363157642231	0.0489782651281675	0	0.012343583357041	0.170461207245117	0	0	0	0.0765592920370047	0	0.019078619974961	0.014	0.245991133349292	0.992396628007433
TCGA-DD-A1EJ-11A-11R-A155-07	0.0237998136251965	0	0.0373844697438263	0.106424869374754	0	0.0542223674489826	0	0.0163226569464226	0.0204309926465926	0.00625527564418848	0	0.0547407773504508	0.0828425711852197	0.109533136636877	0.120792365908204	0.298470500728268	0.00938650063186295	0	0	0.0475981466525474	0	0.0117955554766076	0.171	0.0809725447215188	1.06229900725263
TCGA-BC-A216-11A-11R-A155-07	0.208906929625045	0	0.191958830965936	0	0	0.122540024724612	0	0.0301775357165585	0.0249298413941312	0.0374442316104655	0.0235837014797019	0.0271686301071821	0.0414170782232775	0	0.0213753731646618	0.223630164485415	0	0	0.0291187478120416	0	0	0.0177489106909723	0	0.479074780435516	0.877024663888912
TCGA-DD-A114-11A-12R-A131-07	0.0475989041420839	0	0.0262028208448863	0.196571012017615	0	0.179348328341026	0	0.00853435321572583	0.0988032942480632	0.0194460751979192	0	0.0394061368347635	0.0151432854264673	0	0.17231753350791	0.118300768488331	0.0196322222904115	0	0.0504072392966464	0	0.00113752291682599	0.00715050323132558	0.072	0.135861458549422	1.0548707793807
TCGA-BC-A10T-11A-11R-A131-07	0.0114808151739629	0.00555134093091024	0.084438331118505	0.0515159585329925	0	0.218303902681451	0.00759038733043701	0	0.00415813669945123	0	0.012902201847968	0.0732982815607877	0.107389506313486	0.0127164667527886	0	0.237352925534053	0	0.0144876110241068	0.122366948996162	0	0	0.0364471855029379	0.082	0.124865224028047	1.02684205798336
TCGA-BC-A10U-11A-11R-A131-07	0.050605865874009	0	0.0643181880087807	0.146635606978707	0	0.150845018416644	0	0	0.0191877756978075	0	0.00948357668890137	0.00874427063448791	0.110315517052403	0.0997637482696213	0.0334734567393666	0.215361207979017	0	0	0	0.0809267037196846	0	0.010339063940569	0.042	0.173076736123001	1.01246730849631
TCGA-FV-A2QR-11A-11R-A213-07	0.0681274198272814	0	0.0495984151065333	0.120518684911727	0	0.165665695150999	0.0066207822232692	0	0.0530979083750982	0.0109225549286866	0	0.0702550232068944	0.0299717789871736	0.0643326950500777	0.105063205460918	0.18786280611911	0.0108124171184486	0	0	0.0500434758696659	0.00624323018791889	0.000863907476198689	0.039	0.176482691798962	1.01754763166215
TCGA-DD-A3A4-11A-11R-A22L-07	0.0319111179444166	0	0.0458440476727963	0.166607631339525	0	0.0643498832217512	0	0	0.067172437778362	0	0.0298580272035966	0.0646290076359303	0.0369688954181439	0	0.0699001397277671	0.300079624226943	0.0123280461163972	0	0.103604967706281	0	0	0.00674617400808985	0.102	0.11532218765008	1.03660417169038
TCGA-DD-A3A5-11A-11R-A22L-07	0.055801919494792	0	0.0310662501398289	0.0657982959577367	0	0.0954088639621403	0	0.0172236453287254	0.0508383466363214	0.0189100287457018	0.0204294337107121	0.0753021727429862	0.131958928640028	0.0745015190138052	0.0715640079426178	0.252131670017912	0	0	0	0.0390649176666923	0	0	0.423	0.0185860617308422	1.07848886863251
TCGA-DD-A39X-11A-11R-A213-07	0.048104910152749	0	0.0388338462208943	0.185015649479055	0	0.155650695747255	0	0.0462231932955783	0.0461814692134169	0	0	0.0631541046858065	0.0453883496523767	0	0.0656329631618475	0.179882489821457	0.0215651415473619	0	0.0988632437573379	0	0	0.00550394326486491	0.406	0.0212374932873437	1.07830837557246
TCGA-DD-A39V-11A-11R-A213-07	0.0724231126647335	0	0.0281748147192632	0.114609091918688	0	0.171072849648689	0.00955023102800173	0	0.0501189947860606	0	0.0431569405568476	0.0414597162205532	0.085025791329629	0.00100511698669407	0.106623006708761	0.13501912855709	0.012650954939139	0	0.096952715205206	0	0	0.0321575347306445	0.201	0.071395075538729	1.05434155881991
TCGA-FV-A3R2-11A-11R-A22L-07	0.0273010817515846	0	0.0201094733893934	0.16600083693214	0	0.0814595908507973	0	0.0482050711703436	0.0394709320753786	0	0	0.035805622076264	0.0548220183983033	0.0286599609386843	0.0846257376625102	0.338660631695754	0.0289292544509792	0	0	0.0427081191199559	0	0.00324166948791162	0.169	0.0815094505194102	1.05618455368519
TCGA-DD-A11D-11A-12R-A131-07	0.0712805459579383	0	0.0147462568054313	0.155625542233134	0	0.165120563689478	0.00503392437859759	0	0.124111129125926	0	0	0.0328108520149835	0.0261545589424032	2.99792470204338e-05	0.14794432323715	0.15084042237452	0.0146504626778288	0	0.0715402243986263	0	0	0.0201112149169633	0.073	0.135062625554795	1.04198683983097
TCGA-BD-A2L6-11A-21R-A213-07	0.101886489804565	0	0.0563458045727654	0.15077561876341	0	0.30143986815207	0	0.0224321031246267	0.0285496821369384	0	0	0.0267437320833994	0.0252124660758904	0.0340603383077928	0.112005585246065	0.106466688435458	0.0283694432218242	0	0.00394766538504344	0	0	0.00176451469015177	0.015	0.241923445156346	0.9970838302678
TCGA-DD-A11B-11A-11R-A131-07	0.0929804035177154	0	0.0723859676621043	0.0878149889346782	0	0.216081078911893	0.00546449436707176	0	0.0713652863420762	0	0	0.037746771220682	0.0213258810579759	0.0611176493346936	0.114614135321472	0.103143352951917	0.0208959709614042	0	0.0847127447491431	0	0.00208109754423508	0.00827017712293888	0.024	0.21047741863886	0.999720789136711
TCGA-DD-A39W-11A-11R-A213-07	0.0754561701446997	0	0.0437974944076334	0.040269611832785	0	0.11330674160353	0	0.0287781429474546	0.0413907882033348	0.035485630550814	0.0234551762251146	0.0690296163257145	0.0596240894013519	0	0.0421063027534292	0.305639470497627	0	0	0.0934855140260833	0	0	0.0281752510804281	0.298	0.0379663748645903	1.06267734205415
TCGA-G3-A3CH-11A-11R-A22L-07	0.105756031306137	0	0.0641222997431291	0.146687075613207	0	0.189310524603108	0	0.0279776137157836	0.0639259503431214	0.00605341893199135	0	0.03480234885894	0.00878808581001376	0	0.165036321358751	0.0984524698867757	0.0343047954641645	0	0.0361127531427401	0	0.00379018523465839	0.0148801259874782	0.023	0.213857911734992	1.01131059507068
TCGA-DD-A118-11A-11R-A131-07	0.0105541235845435	0	0.0277041104274508	0.0303980936067422	0	0.173923102714109	0.00528971812006822	0.0106519037002567	0	0.00939628603894471	0.0502675067744379	0.0403507684608764	0.152422372934117	0	0.0325237624524531	0.336219830155035	0.00858538932305084	0	0.0419524692540828	0	0	0.0697605624538327	0.222	0.0609988268748246	1.06179873720496
TCGA-DD-A1EE-11A-11R-A131-07	0.0679198095944275	0	0.0496012006399631	0.105637143212464	0	0.129433036557123	0	0.0242454559928827	0.103598190663456	0	0	0.0574983885955385	0.0401179046051149	0.029753920829043	0.13813257791619	0.183882291644114	0	0	0.0635869078104828	0	0	0.00659317193920032	0.04	0.175083176509064	1.01799199959702
TCGA-EP-A26S-11A-12R-A16W-07	0.153371572419559	0	0.07455294119617	0.104656167227747	0	0.0708326818921694	0	0.00698111253561991	0.0294243078023887	0	0	0.0615755058549561	0.0706824037959664	0	0.0581277370264639	0.168957300038964	0.0012227929576541	0	0	0.122779502071758	0	0.076835975180583	0.022	0.219016518656642	0.998849890258454
TCGA-DD-A3A6-11A-11R-A22L-07	0.155741531432689	0	0.114050378475253	0.0844457185591157	0	0.136499570149069	0	0.0408964356259235	0	0	0.0263499428932493	0.0588822038230896	0.0232698714527044	0.075290304235099	0.121747491369904	0.00565172592667984	0.00640347129525569	0	0.150771354761967	0	0	0	0.225	0.059166662587739	1.07331836109057
TCGA-EP-A12J-11A-11R-A131-07	0.0230852677458818	0	0.0930836014333925	0.19229578228153	0	0.211905533023445	0	0.0369636416309322	0.0356988530549801	0	0	0.0130001064189276	0.0259630933219065	0	0.12440243986882	0.191341060144014	0	0	0.0420503638964778	0	0	0.0102102571796919	0.039	0.176564955394143	1.02240476953628
TCGA-BC-A10X-11A-11R-A131-07	0.0442374655171772	0	0.0169665560689469	0.0544295003808291	0	0.162891069445301	0	0	0.0440992765866073	0.0626271372332031	0	0.0827835401400316	0.0649688462062894	0.0545258743418269	0.0718356660172789	0.320225288808506	0	0	0	0.0108177933348208	0	0.00959198591918166	0.259	0.0485320676939711	1.07383286759541
TCGA-DD-A116-11A-12R-A26B-07	0.0827549078749091	0	0.0482894851451691	0.037076885327009	0	0.222718517710399	0	0.0109742267271685	0.0558385049955278	0.0343375053460129	0	0.0599163923362959	0.00948178474298091	0.00632027454497014	0.185726619072984	0.097107038380762	0.0484722551676316	0	0.0931396029374425	0	0	0.00784599969073729	0.0620000000000001	0.148860239293836	1.03718752987644
TCGA-BD-A3EP-11A-12R-A22L-07	0.0605216323529894	0	0.00474794662241712	0.0881947807102892	0	0.194455453124931	0	0.00258908698994301	0.0812751843061826	0	0	0.0905801973178199	0.0583477208098825	0.0572811263278337	0.0794912352741658	0.180816242730774	0.01329615751648	0	0	0.0630031597792614	0	0.0254000761370304	0.148	0.0887448443021145	1.05564230059643
TCGA-FV-A23B-11A-11R-A16W-07	0.0527887058789463	0	0.0436811331918803	0.143619324691883	0	0.334877987243027	0.00618531650670319	0.0306279052728029	0.0154544720028643	0	0	0.0164103595430154	0.0333885324320223	0.0132544881390158	0.0921694004895971	0.161768530671272	0.0313029707879165	0	0	0.0160877934262246	0	0.00838307972282888	0.0639999999999999	0.14462314798932	1.0385559658474
TCGA-BC-A10W-11A-11R-A131-07	0.00868444955101975	0	0.0836778648876576	0.206087723009111	0	0.0970648250553521	0	0.0330393083016511	0.0558004871425793	0.0306500447704604	0	0.0254615683172685	0.0860924703485599	0.0351659308364445	0.112947576230852	0.215102820979754	0	0	0.00387672704914765	0	0	0.00634820352014326	0.0620000000000001	0.148859674140511	1.03130129658861
TCGA-DD-A11A-11A-11R-A131-07	0.0176264737201674	0	0.0463050531883153	0.124515093399324	0	0.219371882660717	0.0103342378589002	0.0108941962930126	0.03495032107372	0	0.0289406810596907	0.0384946919940592	0.102833146275773	0.0158176170643631	0.0561715331949183	0.245400656605283	0.00499058051840959	0	0.0316229009613334	0	0	0.0117309341320131	0.168	0.0820060064156343	1.05158501404525
TCGA-BC-A10Z-11A-11R-A131-07	0.0682269346210389	0	0.0286139779877986	0.103953317372153	0	0.0641532879991629	0	0.0536659236011907	0.0174934587942394	0	0	0.0615922566816047	0.0748174161335018	0.25638897721168	0.043493488039429	0.1721644858462	0	0	0	0.042298320008793	0	0.0131381557032082	0.13	0.0992790694706515	1.05382761878205
TCGA-BC-A10Q-11A-11R-A131-07	0.0855783234189419	0	0.0142864765082222	0.105525490545189	0	0.0770467210295299	0	0.0169480960380736	0.00077676703575125	0	0.0513153824186923	0.0177235557620657	0.200536647454668	0.0304221786790356	0.0601615820015089	0.297557516342426	0	0	0.00609968543788535	0	0	0.0360215773280107	0.238	0.0542085017760121	1.0659113565789
TCGA-FV-A3I1-11A-11R-A22L-07	0.0708395118469039	0	0.011137035265125	0.0763681210307926	0	0.140589376316921	0	0.0121411733629979	0.10253830039825	0	0	0.0801865911213094	0.0339765213491052	0.0374333193792769	0.106830611500132	0.194220192532307	0.0221288464325112	0	0.0949870765158396	0	0	0.016623322948529	0.221	0.0615912269297019	1.05930141016358
TCGA-DD-A113-11A-12R-A131-07	0.0260217944691919	0	0.0205765561532255	0.0705773311255956	0	0.0864190118396999	0	0.00200789617538084	0.0720681041081859	0	0	0.0619070603948867	0.12965999279597	0.108051949355587	0.0383047780136986	0.304203179915725	0.000561945516411359	0	0.045937122823921	0	0	0.0337032773125206	0.244	0.0518838548783133	1.06583267898529
TCGA-DD-A11C-11A-11R-A131-07	0.0585893250983056	0	0.048248063547977	0.146498838919565	0	0.12681565759517	0	0	0.0363589909356247	0.000970039780779756	0.03014106297228	0.0376855539817051	0.037061218344278	0.00753261738476317	0.0230923332544962	0.395247859780157	0	0	0.0476392504864246	0	0	0.00411918791847457	0.092	0.121515558362	1.0372718321246
TCGA-DD-A3A3-11A-11R-A22L-07	0.0965754379615952	0	0.0849301074589053	0.0740801157468792	0	0.0332970938605004	0.0177748132384244	0.0220338243552862	0.0353050356380083	0.0179393113004531	0.0604049695925027	0	0.0774116508627764	0	0.0133264188073156	0.3697750162297	0	0	0.084570990417194	0	0	0.0125752145304592	0.011	0.261787747918442	0.974991516707856
TCGA-DD-A1EC-11A-11R-A131-07	0.110828806492838	0	0.0842944802776877	0.0868700588641649	0	0.101239953484297	0	0.0338122070106385	0.0196242167435714	0	0	0.0509160561577432	0.0414494513057634	0	0.049322135757742	0.365924313311291	0.0054521817901818	0	0.0378023246177277	0	0	0.0124638141863526	0.022	0.216965375271995	0.996003283547912
TCGA-DD-A1EB-11A-11R-A131-07	0.0783095338165145	0	0.0442838392289282	0.136050209697615	0	0.0944213973523935	0	0.00954782640025585	0.0565092685358859	0	0.0191815044722607	0.027894127631552	0.0422263013572806	0	0.169112724439333	0.172627266211398	0.0407628578032757	0	0.0913459074126979	0	0	0.0177272356406101	0.14	0.0932277936005108	1.05212400808494
TCGA-DD-A119-11A-11R-A131-07	0.0422062757387209	0	0.0486911892646404	0.0815969064256871	0	0.115758855348241	0	0.00272187693314765	0.0137877568346377	0	0.00190057832171374	0.0261949214469031	0.141251279174337	0.0235443182319943	0.0742779585887516	0.390988202781009	0	0	0.00586295265467576	0	0	0.0312169282555411	0.093	0.120733311533343	1.04149939656282
TCGA-DD-A1EL-11A-11R-A155-07	0.0272772314234953	0	0.0708017609918168	0.111772242166729	0	0.0940461334075311	0	0.00420976388741234	0.0546415083738964	0.0360260777155629	0.0298971921118584	0	0	0.0315773786505826	0.147503813200718	0.313764266032526	0.00338961583979893	0	0.0418229119071783	0	0	0.0332701042908939	0.0669999999999999	0.142431707817956	1.03316324465575
TCGA-DD-A1EI-11A-11R-A131-07	0.0545212724202365	0	0.0249197859374002	0.0576541938381447	0	0.287342956133849	0	0	0.0447547897541094	0	0	0.0403004205711443	0.0268031799160512	0	0.130189711893334	0.17452380062929	0.0460745394095045	0	0.0930495775873368	0	0	0.0198657719095994	0.252	0.0504224562413425	1.0660082622193
TCGA-BC-A10Y-11A-11R-A131-07	0.0304646360024695	0	0.0163544710917316	0.104217746217246	0	0.160639971346417	0	0.00772289568609396	0.0158258706201364	0.0139811663827855	0	0.0500620255483513	0.0809292226493284	0.0420925794042139	0.119823787117386	0.305546585917025	0.00363679992447047	0	0	0.0391187813235423	0	0.00958346076880278	0.198	0.0724998339490638	1.06355308518768
TCGA-ES-A2HT-11A-11R-A180-07	0.0262720318756972	0	0.0826647363984543	0.133397638335542	0	0.14881336377333	0	0.0549325319722212	0.0965046696338943	0	0	0.0272917062455583	0.0154500764560467	0	0.207796071314202	0.11645785800845	0.0376885066746282	0	0.0527308093119755	0	0	0	0.031	0.189739730222034	1.02739492431126
TCGA-DD-A3A2-11A-11R-A213-07	0.0741020461529518	0	0.0699732614464073	0.0540279130101082	0	0.0544934323309043	0	0.0157202716108875	0.0422928130537883	0.0417786064660411	0.0121781173126731	0.0508447167665396	0.0147874692662764	0.0641536052926243	0.0406150944739043	0.436734370755625	0	0	0.0199687955085834	0	0	0.00832948655268569	0.0639999999999999	0.144646969500992	1.03326670752179
TCGA-BC-A10R-11A-11R-A131-07	0.0709570639489338	0	0.0307773496783177	0.0553098627007613	0	0.0799529877910622	0	0.0233342267457893	0.0222313685369288	0.0306079366482215	0	0.108375461306704	0.065579863088393	0	0.0890000491057329	0.358260846311495	0.00105812816116813	0	0	0.0458716728213788	0.00123234652718146	0.0174508366279315	0.135	0.0965181664981373	1.05468885826103
TCGA-DD-A39Z-11A-21R-A213-07	0.156274944045461	0	0.125806998794221	0.101485880480403	0	0.0798441388612662	0	0.047855206452981	0	0	0.0581177462015371	0.091905358066411	0.0463682683173276	0.0338156112296795	0.0571562755690829	0.066412500423771	0	0	0.130519529666131	0	0.00208210928365217	0.0023554326080752	0.075	0.132101374846321	1.04186017466927
TCGA-FV-A3I0-11A-11R-A22L-07	0.0241866832109014	0	0.00603918928648807	0	0	0.0785185120917676	0	0.0451040125847941	0.0289747636743197	0.0133398654301498	0	0.0482594451630479	0.221040581737107	0.107647621248964	0.06613559976273	0.188761410603278	0	0.0142433378534054	0	0.0503699329343544	0	0.107379044418693	0.234	0.0552791073815458	1.07706969335586
TCGA-DD-A1EH-11A-11R-A131-07	0.0814874681023789	0	0.0910855885786059	0.173525517913817	0	0.10429338588233	0	0.0508203253259211	0.0195677680473751	0.0328834261481564	0	0.0297060223844688	0.0168673131624057	0.0186697364895494	0.123776662819296	0.221105306088369	0	0	0	0.0266517002334549	0	0.00955977882387129	0.022	0.220083889918499	1.00128500588089
TCGA-BC-A110-11A-11R-A131-07	0.00346394661179421	0	0.0346038549973285	0.0662309026689209	0	0.140628915817313	0	0.0131993035581965	0.0432693436298421	0	0.0598450941740955	0.007169358679422	0.194515754685753	0.017026068389125	0.0673705864841263	0.299484008215728	0	0.00151060454662101	0.0205287066461142	0	0.000775738495957295	0.0303778123996625	0.222	0.0608971441634495	1.06109259534838
TCGA-DD-A1EG-11A-11R-A213-07	0.0833568207297261	0	0.0465169075346629	0.116769720933198	0	0.040100963722093	0	0.0192631727929823	0.0715039567201257	0	0	0.0260481018585128	0.0723269380584456	0.0335763768279199	0.222454112907743	0.208390344953513	0.0220836624068604	0	0	0.0257498271192637	0	0.011859093434954	0.047	0.161883525049732	1.03969656746532
TCGA-DD-A3A1-11A-11R-A213-07	0.00144168985463394	0.0010590338929038	0.16200315413488	0.12824489604434	0	0.0881845260251576	0	0.023072693851509	0.075052482413284	0.0576526613825029	0	0.0184629480641421	0.0702679901542072	0	0.0366554629893897	0.324448273345541	0	0	0.00201621965534171	0	0	0.0114379681921678	0.014	0.242408164058896	0.987985962605191
TCGA-DD-A3A8-11A-11R-A22L-07	0.0882823212426745	0	0.109586179415247	0.12597169680238	0	0.0680239079990985	0	0.0196827984823536	0.0760270256452874	0	0.0565275432630418	0.0565668685229631	0.0962520765643989	0.0164850200118	0.0560330735506913	0.179719409909398	0.00640818055764423	0	0.0258177703467583	0	0	0.0186161276862634	0.014	0.244174721045026	0.985264527246559
TCGA-G3-A25X-01A-11R-A16W-07	0	0.0069844499421388	0.0108840449062555	0.206419250807301	0	0	0.00045478679467265	0.00773903689315066	0.244333287047824	0.0091186234614293	0	0.0841408233733996	0	0.0517764821022596	0.068682333449373	0.135170377236287	0.0989931469087211	0	0.0340041550840348	0	0	0.041299201993153	0.044	0.169833229582224	1.028805020879
TCGA-DD-AADS-01A-11R-A41C-07	0.0208842987204871	0	0.0543248545303401	0.197076324342169	0	0.0308383678782998	0	0.070752946583311	0.0767873560487852	0.0432818599807031	0	0.0737033746533412	0.0259895485427554	0.0485339319436009	0.0935009610829412	0.136322516837255	0.0332067023086175	0	0.0947969565473934	0	0	0	0.0600000000000001	0.151357554533304	1.02852492861051
TCGA-G3-AAV3-01A-11R-A37K-07	0.0184547925680915	0	0.150910079782328	0.217160762951585	0	0.0673195287914335	0	0.048552914310663	0.0952632944419686	0.0136186654311784	0	0.0703524247917013	0	0.086893916182891	0.0624749711616757	0.0789388245434551	0.0116323991385568	0	0.071237711448339	0	0	0.00718971445613291	0.013	0.25356956015225	0.987824031306098
TCGA-T1-A6J8-01A-11R-A32O-07	0	0.012504661717886	0.0191869254440303	0.0793216451818275	0	0.135864270422247	0	0	0.175687286227586	0	0	0.0400417919523529	0.0254239511088144	0.0545622081938527	0.0636213825979777	0.239449295003348	0.103101629073319	0	0.0475917484583734	0	0	0.00364320461838548	0.274	0.0434577388510218	1.06673851914609
TCGA-2Y-A9GU-01A-11R-A38B-07	0.0348646687412906	0	0.0342510406761288	0.199581432436732	0	0	0	0.0537266955992345	0.125439457294983	0	0	0.0498873980133077	0.0139873271700416	0.0823388245732238	0.0732784055475199	0.262659176808755	0.00955238041831743	0	0.060433192720465	0	0	0	0.569	-0.00248288204813243	1.08859628485056
TCGA-2Y-A9HB-01A-11R-A39D-07	0.0312566591727722	0	0.0154354312376177	0.332738561987736	0	0.0602432690730296	0.0090392474504746	0.0507912709161968	0.130882864767968	0	0	0.00871708099902598	0.00913471292398566	0.0326963462347756	0.123802951740958	0.167303562007316	0.00476380550064335	0	0.0231942359875015	0	0	0	0.199	0.0719936307231773	1.08685944104066
TCGA-DD-A73E-01A-12R-A32O-07	0.0661942484818306	0	0.00601547310841543	0.0705971013084817	0	0.0455935167103957	0	0.000120787056777179	0	0.0175988906814244	0	0.0558636756455396	0	0.0529463453700594	0.059012931577704	0.180665423768508	0.00814856133246589	0.0196696815518735	0.417573363406525	0	0	0	0.482	0.00881333259833214	1.1069575904015
TCGA-UB-A7MB-01A-11R-A33R-07	0	0	0	0.0633992758274775	0	0.228636580202036	0	0.0372854877889312	0.0587502634545694	0	0	0.143841929934344	0.0110981929927445	0.0461392195324028	0.0978773318750891	0.164872940007596	0	0.00159890453749213	0.0986373808284307	0	0	0.0478624930188869	0.869	-0.0260098793672106	1.11462458530255
TCGA-DD-A73A-01A-12R-A32O-07	0	0	0.00162029703791251	0.212098310057349	0	0.234509446515431	0	0.00528566615382633	0.141473862704069	0	0	0.0607445492823125	0.03152037890115	0.0544363996068447	0.0532154055571612	0.121540121068063	0.0475685275954034	0	0.0347657883679941	0	0.000100915590033028	0.00112033156245033	0.356	0.0281521591231897	1.10433742346159
TCGA-DD-AAEG-01A-11R-A39D-07	0.126284344225164	0	0.049489106231453	0.0614969585687349	0	0.134683086960868	0	0.0614239886369797	0.10644564183262	0	0	0.105888528519672	0	0.136359166808836	0.071711583892128	0.0933775684467491	0.00546507142371643	0	0.0473749544530789	0	0	0	0.324	0.0339810721395429	1.08097960746937
TCGA-ED-A8O6-01A-11R-A36F-07	0.00710711628049083	0	0.0132724354447673	0.138144836320756	0	0.0884996823350315	0	0.0191691203571752	0.290696620136808	0	0	0.0297283060091951	0.00434668762619415	0.0819806949842	0.0756264246455784	0.139176796082942	0.0823625251716071	0	0.029888754605255	0	0	0	0.157	0.0861183786201676	1.06857379427155
TCGA-G3-AAV7-01A-11R-A38B-07	0.00391586459588881	0.0121482019586582	0.00899156122725214	0.0360550143587955	0	0.0494671198587222	0.0218759653326279	0.0266154441129413	0.0907292049298684	0	0.0738909385528034	0	0.00408519398608485	0.457975586361893	0.0151798539285834	0.128354493175551	0	0	0	0.0636807624661927	0.00376729238041725	0.00326750277371991	0.055	0.155057800135606	1.06134924798803
TCGA-CC-A7IJ-01A-11R-A33R-07	0	0	0.00532217612777539	0.316908561491167	0	0	0.0329534071170658	0.053707437974088	0.0492512099253881	0.10307916225442	0	0	0.0307639497744161	0	0.0914939502997838	0.314541978173808	0.00023343494317992	0	0	0.00174473191890801	0	0	0.081	0.126129800538587	1.05682044400387
TCGA-2Y-A9H9-01A-21R-A39D-07	0.0669157464077651	0	0.0415229717758141	0.1339699612288	0	0.158612358405218	0	0.0260728062783433	0.0874280604537368	0	0.020445043192513	0.0258205650606009	0.0065849747892001	0.00179011106060428	0.123977418119408	0.238037809495804	0.0050628185911571	0	0.063759355141035	0	0	0	0.182	0.0770199609446646	1.06025477920005
TCGA-CC-5261-01A-01R-A131-07	0.156528973600272	0	0.0458919589045275	0.0849675965933264	0	0.19834189678	0	0.0586279061280538	0.0774368685038797	0	0	0.0446190705349539	0.0031747149431638	0.0318234585248149	0.0466758783898259	0.0572087877773839	0.124441153551023	0	0.062575984829646	0	0	0.00768575093912924	0.012	0.255513311852438	0.981711950033995
TCGA-RC-A7SH-01A-11R-A38B-07	0	0.00976857715244625	0.0533032856089531	0.144099714216501	0	0.0906925819477614	0	0.0655555070891744	0.243416679600946	0	0	0.0860091502663491	0.00390244530058871	0.118508889891252	0.0777229691547815	0.0458522761414323	0.000727255917217737	0	0.0604406677125967	0	0	0	0.541	0.00123092438713793	1.1162208258818
TCGA-DD-A1EI-01A-11R-A131-07	0.0255143192003309	0	0.00916608095857553	0.0666900677322801	0	0.190660788284656	0	0	0.144778020942991	0.0167803788007469	0	0.0615662179403302	0.00726472034652565	0.1126683510414	0.0568028164286458	0.196866116360406	0.0251601033168634	0	0.0765255442539107	0	0	0.00955647439233846	0.396	0.0224167880712568	1.07958681055568
TCGA-G3-A3CJ-01A-11R-A213-07	0.0702406738832074	0	0.000222920178084108	0.124823371417271	0	0.071102600570957	0	0.00718443362478456	0.055844888543987	0	0.0467026502992197	0.0618596689855356	0.0787763646763201	0.0248293800305377	0.0842692574834211	0.285880438739321	0.0158830669992228	0	0.0647928865261383	0	0	0.00758739804199225	0.578	-0.00320883529498945	1.08506524241522
TCGA-GJ-A9DB-01A-11R-A37K-07	0.0379620917043639	0	0.0277488939885697	0.0528747326540133	0	0.168114350252326	0	0.0240903133827445	0.0425172026578602	0	0.00734959205131733	0.0032181602440629	0.0662257816399091	0.173202169759664	0.100333584341872	0.201340263045954	0.0263558423610791	0	0.0686670219162637	0	0	0	0.137	0.0946422777947873	1.04618676601611
TCGA-ED-A7PY-01A-11R-A33R-07	0.0470292519655003	0	0.0398981867713015	0.137945749129951	0	0.0746543913210581	0	0.0591740409093539	0.201053315889838	0	0.015730249109971	0.0633842659340927	0.021065314209674	0.0315118702424769	0.0936851771370874	0.0970435791881948	0.0646966359564011	0	0.0531279722350993	0	0	0	0.643	-0.00923791410121611	1.10272520366864
TCGA-K7-A5RG-01A-11R-A28V-07	0.0541360981291514	0	0.136807910974581	0.339815684940117	0	0.00569220131177642	0.0283080923112085	0.0725230845899719	0.103837384642126	0	0	0.0132157230257654	0.0153576108327638	0.0599019835666388	0.0583027915374399	0.0610227656705172	0.013551601415586	0	0.0309155417124926	0	0	0.00661152533986417	0.00900000000000001	0.272855858212343	0.984708852895798
TCGA-G3-A7M5-01A-11R-A33R-07	0	0	0.00743086300712371	0.157283113512888	0	0.173219838855131	0	0.0849951652790181	0.0869159503673241	0	0.0138643069140706	0.0705425698273466	0.0085360706393581	0.0448535059021554	0.0643392657002727	0.210151199913616	0	0	0.0385767490742344	0	0	0.0392914010074618	0.473	0.0105362979222684	1.10060456307076
TCGA-DD-AADN-01A-11R-A41C-07	0.0196669276661973	0	0.115927182828514	0.300744550249155	0	0	0.128613360920569	0.0503358279654368	0.091331818763696	0.0136704103162142	0	0.0693470393079127	0.00202310648866309	0.070561210338656	0.0558087033328713	0.0370446866530525	0.0233926090218424	0	0.0149411074461302	0	0	0.00659145870108891	0.027	0.203483540188055	1.01946343563931
TCGA-CC-A8HS-01A-11R-A36F-07	0	0.0578541884420181	0.0261060112527164	0.101656758267271	0	0.124318588276981	0	0.0287216853752464	0.151494732393083	0	0.0116609784609357	0.0471854341132434	0	0.188605438138565	0.0751191293213998	0.138304583823239	0.0168552631747464	0	0.0293599255646938	0	0	0.00275728339586111	0.568	-0.00224269867742938	1.09514653806828
TCGA-WQ-AB4B-01A-11R-A41C-07	0.00666263368799386	0.000776179143316899	0.00406719293892869	0.0839144986593184	0	0.253351757139909	0	0	0.182150954582328	0	0	0.0347815105456571	0.0253421420719198	0.118303247028707	0.0920096467363165	0.090833018637479	0.0438387071005764	0	0.0622509810903269	0	0	0.00171753063722231	0.406	0.0211222118434691	1.09247050006424
TCGA-FV-A23B-01A-11R-A16W-07	0.0277628824583762	0	0.00656294152457792	0.106703096218175	0	0.217138727107481	0.0074854409308819	0.0546121900814223	0.129583423901526	0	0.0262677263252481	0.0160574793359323	0.0240522985085827	0	0.082084837179209	0.12915456634108	0.146771474523451	0	0.0257629155640566	0	0	0	0.443	0.0151712789148795	1.08967302952416
TCGA-FV-A3R3-01A-11R-A22L-07	0.00917933621100901	0	0.00373458772293947	0.107926057457933	0	0.322550523068029	0	0	0.0189508169423332	0	0	0.0513464802051012	0.00911774368919134	0.0560933853607529	0.0265993602771874	0.281997518557814	0.058073405168622	0	0.0544307853390867	0	0	0	0.485	0.00843241858231028	1.09077392722452
TCGA-G3-AAV0-01A-11R-A37K-07	0.0114736812851913	0	0.0387720090903714	0.172728465160055	0	0.0880606730256951	0	0.0610663832150367	0.0925975563028856	0	0	0.104338729034534	0.0261261291433984	0.0221144968922894	0.150888882075465	0.0817223415271804	0.0312680823308978	0	0.115077222242323	0	0.00376534867467731	0	0.758	-0.016916811854864	1.11466985627513
TCGA-5C-A9VG-01A-11R-A37K-07	0.104231052225133	0	0.0197653145394329	0.0413326156289234	0	0.141784106876073	0	0.0250639271242427	0.0204664586529392	0.00461859432861569	0	0.0436801084576639	0	0.13997503505015	0.0458131174182531	0.201884894378264	0.000957376956835336	0	0.210427398363474	0	0	0	0.337	0.0312686182104124	1.06713861011198
TCGA-BC-4072-01B-11R-A155-07	0.0222305039423879	0	0.0226890297815307	0.229036489244032	0	0.0540536093597445	0.0683376906395064	0.0462096100266261	0.119582157086007	0	0.0324454835981235	0	0	0.0687157346478194	0.0874804762705942	0.177860464771168	0.0331981619111458	0	0	0	0	0.038160588721314	0.129	0.0994409862237257	1.05422548691512
TCGA-DD-AAVV-01A-11R-A41C-07	0.0174267413485003	0	0.0331439465078646	0.0507530293236774	0	0.14302182287049	0.0064379543891236	0.0312263775419846	0.149084773883732	0.025702071274226	0	0.0410101434763276	0	0.150960706724616	0.129617589309942	0.113078806171127	0.0460378003293362	0	0.0588757181245878	0	0	0.00362251872446391	0.119	0.104464016022017	1.04966887984538
TCGA-DD-AADB-01A-11R-A41C-07	0.0712482674222122	0	0.0234987576426214	0.200468032473293	0	0.0773436975766391	0	0.0593734667964807	0.123884837945693	0	0	0.070822441699822	0	0.127073525912795	0.0981105244137512	0.0623858231165176	0.019698013267231	0	0.0641244742396176	0	0	0.00196813749332707	0.073	0.135391516721963	1.04342669687434
TCGA-DD-AAVQ-01A-11R-A41C-07	0.0798338062799511	0	0.0622440092927991	0.156209547082696	0	0.119982396927825	0.00994667872081388	0.0611928228003856	0.167753420274101	0	0	0.0203378550625237	0.00159994429383765	0.108097196928124	0.0721155525871558	0.0687922115466612	0.0394538880262729	0	0.0311742846139801	0	0	0.00126638556287331	0.031	0.190254471743057	1.01686036275562
TCGA-CC-5258-01A-01R-A131-07	0.0150319757934355	0	0.00526527893881833	0.0833903847485308	0	0.109632603985544	0	0	0.12202283476939	0	0	0.0247685844161925	0.0153808883623561	0.371601275253401	0.0994840006401891	0.0976858415267388	0.0242822043808236	0	0.0207172200058316	0	0	0.0107369071787496	0.053	0.15797093390059	1.04544008456759
TCGA-EP-A3JL-01A-11R-A213-07	0.0337010607533261	0	0.00674130491687804	0.14652555862595	0	0.0685700137588862	0	0.0456126484781339	0.154458632647694	0	0	0.0648665881767308	0.0202897856814291	0.0522285296503124	0.175973566382736	0.149494675333881	0.0249472250273612	0	0.0548660431423553	0	0	0.00172436742432683	0.054	0.156657646434485	1.03944924365097
TCGA-DD-A73C-01A-12R-A33J-07	0.0398007135983977	0	0.00270153195540854	0.307375108278855	0	0.0052506968827394	0	0.0334918504136203	0.0504339523641813	0	0.0807901813895468	0.0127320871267954	0.0244713126067019	0.0386706256645116	0.0459309992452196	0.287163993321486	0.00426859605665639	0	0.0668983332126049	0	0	2.0017883274451e-05	0.616	-0.00666221203207873	1.09931167394833
TCGA-G3-AAV1-01A-11R-A38B-07	0.0320049298281391	0	0	0	0	0.145193571051666	0	0	0.0930903512890469	0.00163201274300031	0	0.0417822248976798	0.0265517210855231	0.12812705952989	0.0719893432279891	0.243845605327091	0.181575640787183	0	0.0137028795211328	0	0.0205046607116597	0	0.265	0.0460590885962675	1.07025484364705
TCGA-DD-AAEE-01A-11R-A41C-07	0.00790102771937683	0.0085855432772421	0.00333292310352382	0.0619943622629235	0	0.1519000851939	0	0	0.13354212987305	0	0	0.0213477866925442	0.0244792517219284	0.123865824402833	0.135411681689264	0.153427804788174	0.0272273236522951	0	0.146426921209463	0	0.000557334413481936	0	0.279	0.0422707844261941	1.07177161422854
TCGA-G3-A25T-01A-11R-A16W-07	0	0	0.0184865008281614	0.0543503891221852	0	0.11445167575507	0	0	0.129578951336602	0	0.0285267338511339	0.0317327885996925	0.0452980920196312	0.263196395405275	0.0492090149496728	0.194307052892343	0.0296170116216561	0	0.0403431444903854	0	0	0.000902249128191865	0.03	0.191778150172023	1.01518507880332
TCGA-LG-A9QC-01A-11R-A37K-07	0.0416983583044576	0	0.0120241029925126	0.0628474332065586	0	0.114809186732194	0	0.0163612051585123	0.138539612068548	0	0.0623733171609508	0.0313092753676216	0.00893708342190206	0.103718194289202	0.0715443358894064	0.298629305916299	0	0.00621760183787195	0.0309909876539637	0	0	0	0.654	-0.0100423537835575	1.09479045125912
TCGA-ED-A82E-01A-11R-A352-07	0.104489218979812	0	0.118799397757048	0.0444126631176541	0	0.258020115993192	0	0.00493521152502787	0.110073402502978	0	0	0.126327471031614	0.0224683305928082	0.0608757832387056	0	0.0863486136077039	0	0.0109055864631671	0.0478825151895145	0	0	0.00446169000077476	0	0.413933608038192	0.91155155839217
TCGA-DD-AACF-01A-11R-A41C-07	0.0503666997572613	0	0.00616077796674442	0.0626179767475907	0	0.142685268202688	0	0.00956147078271814	0.040530071442854	0	0.00930135725187147	0.0634167469301511	0.0260828714271309	0.0651977971244818	0.0401280707670328	0.315868897865856	0.0356581580555669	0	0.112910580090055	0	0	0.0195132555879977	0.295	0.0383763345982486	1.06413445691201
TCGA-QA-A7B7-01A-11R-A32O-07	0.047849740060062	0	0.010379065537875	0.101884502454592	0	0.185446003828432	0.00295333226763884	0.0611298257744612	0.2025635159087	0	0	0.0817173726868414	0	0	0.0277192105635928	0.137275080161803	0.0135782726460544	0.00460821104341265	0.0638554191470668	0	0	0.0590404479194674	0.632	-0.00857222820264981	1.11520796611634
TCGA-DD-AAC9-01A-11R-A41C-07	0.034680413211231	0.00844336659102829	0.044283975445083	0.060280034258401	0	0.155084244406187	0	0.0581846989216682	0.15529561721291	0	0	0.0435812329527874	0.0134496172821759	0.101983764703016	0.0583277020944846	0.205853038553611	0.0078716087233632	0	0.043187775601446	0	0	0.00949291004260613	0.075	0.132157910444492	1.03428914040552
TCGA-DD-AAE6-01A-11R-A41C-07	0.123784406282905	0	0.0744428120121084	0.0179402785397697	0	0.137118198938845	0	0	0.165423357366117	0	0	0.0753799253294908	0.0118134897117195	0.0646909597501205	0.0776435264857528	0.173466112890276	0	0.0129076635533867	0.0653892691395088	0	0	0	0.971	-0.0393772027518154	1.10113650680012
TCGA-DD-A3A2-01A-11R-A213-07	0.0541917069279884	0	0.0149152265078742	0.0650386485985033	0	0.10509725179614	0	0.030755631809831	0.090687532234854	0.0235617597446623	0.0758794144386726	0.0221203816905712	0	0.0501819348839894	0.0750811229218872	0.373102463004851	0	0	0.0177480258789009	0	0	0.0016388995612742	0.385	0.0242225397045988	1.08304422839933
TCGA-DD-A39Y-01A-11R-A213-07	0	0.000196970028332963	0.00265374009312462	0.0747017950770501	0	0.130599425245996	0	0	0.278562914443297	0	0	0.0748100416092114	0.00127009423480825	0.0401550015167087	0.0291231588082491	0.211763965123759	0.118466008918105	0	0.0376968849013572	0	0	0	0.677	-0.0117713613305001	1.10780145415328
TCGA-BC-A112-01A-11R-A131-07	0.00205760091557361	0.0523878195722846	0	0	0	0.205310372335038	0	0.011650194255211	0.0796678830069347	0	0	0.118515537074884	0.0675357995582483	0.153428264211078	0.0243498660255363	0.113785090352304	0.00464410687187569	0	0.126929294706389	0	0.0220005041611981	0.0177376669534449	0.6	-0.00508063267386589	1.08459411422175
TCGA-ZP-A9CZ-01A-11R-A38B-07	0.0440063837485116	0	0.063840375656579	0.0582739348670778	0	0.221235483825858	0	0.0137197841170115	0.0765579462137581	0	0	0.0858407487492466	0.0158209663694625	0.0324251393789441	0.134892996012963	0.0949200465177901	0.0445725677044835	0	0.104038544509156	0	0	0.00985508232915821	0.073	0.135635030225253	1.03459225905852
TCGA-CC-A3MB-01A-11R-A213-07	0.0376849295601368	0	0.0222691991159498	0.146376209904883	0	0.149850384308627	0.0224325850903982	0.0267950141200805	0.108689430229325	0	0.00368155361183262	0.01020134989071	0	0.166153134620858	0.0729176857273189	0.196547123169055	0.024133341354379	0	0.00665452227065966	0	0	0.00561353702578644	0.422	0.0187139237342266	1.08771643209462
TCGA-DD-AAE1-01A-11R-A41C-07	0.0667918640138821	0	0.0590701423686667	0.0523948492777146	0	0.204373438713546	0	0	0.186473118441655	0.0119534856502045	0	0.050768029550323	0.00334069249606678	0.0097926761236612	0.0737861223275295	0.100427312063868	0.105629115125788	0	0.0751991538470957	0	0	0	0.625	-0.00807780803223399	1.0911658242016
TCGA-EP-A3RK-01A-11R-A22L-07	0.0323629998195968	0	0.067309792935279	0.141842147092411	0	0.0634752905441314	0	0.0453751998356333	0.141867910174047	0	0	0.0608270268136387	0.0145741081284006	0.0666815123922944	0.0850005143823084	0.159502151123138	0.0686366076308803	0	0.0478670387537321	0	0	0.00467770037450834	0.0620000000000001	0.149810999450679	1.0244497742599
TCGA-G3-A3CG-01A-11R-A213-07	0.0667082279292187	0	0.0162989182052524	0.131056972020443	0	0.232008012603945	0	0.0128492837047879	0.134891042046503	0	0.00219165636976502	0.0137649334330532	0.0100344871682714	0.00425245028761011	0.183534887502412	0.094513149765938	0.0287839381616224	0	0.0584246485651725	0	0	0.0106873922360052	0.334	0.0323541733481478	1.10316586435788
TCGA-DD-AA3A-01A-11R-A37K-07	0	0.0164573705137199	0.0557976611185069	0.0632323943218265	0	0.105233277024528	0	0.0704308000414864	0.0477693322301443	0	0	0.0455606408090584	0.0162201734408881	0.259619794502746	0.0741758818403077	0.0333868307287884	0.163913863005852	0.0048391242916109	0.0423711444780041	0	0.000991711652531968	0	0.029	0.195576468640792	1.00737671434425
TCGA-BC-4073-01B-02R-A131-07	0.0666646558454556	0	0.0447878099101623	0.207618602114261	0	0.0884272923880063	0.0460833345711899	0.0555275202735571	0.0652853742852734	0	0.000993419637138141	0	0	0.165539589070828	0.0477318307150929	0.11631356872122	0.0342408708230737	0	0.00169101741892791	0	0.00292322353855437	0.0561718906872596	0.054	0.15570880197281	1.0257654264415
TCGA-DD-AACK-01A-11R-A41C-07	0.0300360767359609	0	0.00405549048177682	0.0774600283475497	0	0.262285241534224	0	0.0313720142327727	0.123108850408848	0	0	0.0301086507604338	0.00457743441087006	0.0472331090329003	0.086258021266765	0.251455163290415	0.0520499194974841	0	0	0	0	0	0.637	-0.00894584882911361	1.1049147496811
TCGA-XR-A8TE-01A-11R-A36F-07	0.0568979522057013	0	0.00916731571678273	0.0518255205100845	0	0.372082252017018	0.00726045571739528	0	0	0.059962357287894	0	0.0340138821399008	0.00142804938032984	0.08298215910659	0.102250973847368	0.196857733002089	0.000909362761301326	0	0	0.0243619863075456	0	0	0.419	0.0189746234134502	1.09428856900022
TCGA-G3-A25V-01A-11R-A16W-07	0.0501660979689392	0	0.0518419245469293	0.068593311228226	0	0.214191893400596	0	0.0151729371639332	0.0951766756226158	0	0	0.0246100062570012	0.0225335309032135	0.0963612985236219	0.119787112926861	0.149140685767737	0.0399599312920743	0	0.0518993153557913	0	0	0.000565279042460831	0.045	0.168127001581787	1.01779912570877
TCGA-DD-A4NA-01A-11R-A266-07	0.030046897153666	0	0.0576302436343068	0.0453927582537123	0	0.195331433989441	0	0	0.100052471351094	0	0	0.104377390679961	0.0187491139706148	0.197457198427213	0.0498584395752017	0.146909602545742	0.0114141748191187	0	0.0423733711030043	0	0	0.000406904496923926	0.109	0.110188595567097	1.04597030748666
TCGA-DD-AAD3-01A-11R-A41C-07	0.00886805938412199	0.0012098304342809	0.0123173385779	0.0731182418603601	0	0.343030952389281	0	0.017489837862311	0.0958105289380117	0	0	0.0340438798692393	0.0292451560038571	0.0810751507669154	0.14815242070913	0.0337053269657301	0.0423828656209424	0	0.077242827180917	0	0	0.00230758343700195	0.236	0.054848961379669	1.08641931100231
TCGA-DD-A118-01A-11R-A131-07	0.0292401753445795	0	0.00689535820307252	0.0292426340689467	0	0.168223520225797	0	0.0220744863371305	0.0505749736953055	0	0.0230813787491452	0.0222039776711948	0.0552998545516893	0.1116465305187	0.0715709962850848	0.331230591122524	0.0225274488645836	0	0.0550135154020278	0	0	0.00117455896021901	0.474	0.0103883976247708	1.08244422575788
TCGA-CC-A9FV-01A-11R-A37K-07	0.0144936333192079	0	0.00853603144924385	0.0948045855098827	0	0.157075944694064	0	0.0204589206010482	0.071608463659069	0.00807460623720757	0	0.0526857579428643	0.00598593269320015	0	0.00736934785221351	0.413520422336991	0.00716501429359903	0.00313014738767109	0.134348483837995	0	0	0.000742708185742478	0.124	0.101393450117773	1.04847748162842
TCGA-ED-A459-01A-11R-A266-07	0	0.0261281794563052	0.0104094075036907	0.0487885924859114	0	0.123359866988614	0	0.0146583270746292	0.0763512743249971	0	0	0.0944215192817815	0.013687886919092	0.205803829680343	0.0313878838265297	0.269815565407124	0.0103074299934975	0	0	0.0235917145005395	0.0355552613968045	0.01573326116014	0.34	0.0308297371917374	1.08716897141489
TCGA-RC-A7SB-01A-21R-A352-07	0	0.00130189960726166	0.0352371236228117	0.108901593681032	0	0.11704439561523	0	0.0781108102258962	0.0642674220173809	0	0	0.0372356440776542	0.022427923914895	0.100219274932738	0.132144000449772	0.228774316998167	0.0191422552654845	0	0.0551933395916756	0	0	0	0.199	0.0722423320474908	1.0621014658971
TCGA-WQ-A9G7-01A-11R-A37K-07	0.00284218605929439	0.00638473881275405	0.0304760058179398	0.0953436271545249	0	0.0897943868010876	0	0.0776798725358223	0.101672980779852	0	0	0.0778714915506105	0.0237459999244806	0.220159028611815	0.05660004706568	0.180467110249381	0.00909573860043539	0	0.0244294504283868	0	0	0.00343733560793595	0.189	0.0751999785257057	1.06563601942482
TCGA-DD-AAEA-01A-11R-A41C-07	0.0227378274967066	0	0.0141857793726769	0.106711262373766	0	0.104819626300728	0.0113332649808984	0.0379172285808999	0.124068962815795	0.0651735179267351	0	0.0722582703419724	0	0.124595320843153	0.173405421129289	0.0379347243616661	0.0199670725274855	0	0.0817691473078824	0	0	0.00312257364034633	0.11	0.108997182408878	1.06556327921002
TCGA-G3-A7M7-01A-12R-A352-07	0.0609078823744861	0	0.0474574295721743	0.0645588471372081	0	0.162411499658317	0	0	0.154353603269752	0	0.0238640232546737	0.0455273167507488	0.00181820082220237	0.124927763192404	0.0468532735593983	0.167812317232529	0.0671148347338868	0	0.0323930084422196	0	0	0	0.526	0.00357137183317412	1.08300750377431
TCGA-BC-A10T-01A-11R-A131-07	0.069535325127643	0	0.0105539384389631	0.147674777969593	0	0.271346214803126	0	0	0.0257604512628238	0	0	0.0574757544713079	0.0130515913810018	0.0205887969427874	0.0836327566831849	0.158096346788836	0.0554525034947459	0	0.0868315426359872	0	0	0	0.271	0.0445851913310873	1.07236395082795
TCGA-DD-AADP-01A-11R-A39D-07	0.112654972240917	0	0.0728906415911231	0.0948612078079773	0	0.17659995747551	0	0.0079545891990402	0.125588524196873	0	0.019523707237743	0.0356378845554252	0.013534544624563	0.0549013298470595	0.110047784259057	0.0634617122891097	0.0430596912946399	0	0.0560312243256093	0	0	0.0132522290553529	0.112	0.108335197206744	1.04746832251552
TCGA-DD-AACT-01A-11R-A41C-07	0.0177584049482405	0	0.0425178157985761	0.304878937666932	0	0.0357530749460402	0	0.0367765020092152	0.110817622322408	0	0	0.0556174685351225	0.0139195011388466	0.0622555652856177	0.0827604745925805	0.172314822680005	0.0212902889780414	0	0.0320210154281426	0	0	0.0113185056702318	0.161	0.083676027099708	1.06704951600005
TCGA-UB-A7MA-01A-11R-A33R-07	0.0174317074517528	0	0.0165833385276349	0.118414394670453	0	0.149494866362633	0	0.0648033941480628	0.132601118475422	0	0	0.0874812688299817	0.0119642743811641	0.0515175909229377	0.0710690475141557	0.140357500725488	0.0843483929228893	0	0.0365041940178299	0	0	0.0174289110495945	0.63	-0.00839184975229407	1.09971440091777
TCGA-DD-A73D-01A-12R-A32O-07	0.0803692078566266	0	0.0311436943803116	0.0664741218092807	0	0.105801343467616	0	0.0126975381933511	0.0467109994599779	0	0.0433890333009227	0.0454638361324574	0.0348965576332439	0.0816759910791391	0.12932242922934	0.175607780260697	0.0217212057630911	0	0.11974575567878	0	0	0.00498050575516595	0.466	0.0114358980188656	1.07609191826025
TCGA-DD-A4NB-01A-12R-A266-07	0.00766841767969406	0	0.0109747741916227	0.223474051487801	0	0.290036223109079	0	0	0.0227668450929087	0	0	0.101519264967204	0.012942830055921	0.0560537833286266	0.064281343258551	0.167473739985967	0.0357206029205511	0	0	0.00708812392207312	0	0	0.27	0.0447121450827931	1.10087153990642
TCGA-2Y-A9GT-01A-11R-A38B-07	0.094350685880054	0	0.0130492991498543	0.280248997476108	0	0.152395969020299	0.00918665685359062	0.0495820990424685	0.119486436529674	0	0	0.0532994870799501	0.0245180240165844	0	0.0724247352930886	0.0843585206453328	0.00836446214351205	0	0.0368523907098411	0	0	0.00188223615964265	0.045	0.16829458136086	1.04626197507673
TCGA-DD-AADL-01A-11R-A41C-07	0.0782062055043455	0	0.0489185596305369	0.159969732078001	0	0.000910772522702102	0	0.0178766730560613	0.026164598810925	0	0	0.081862891031439	0.00810044158852842	0.040664107437776	0.150127513297464	0.196952338665226	0.0483828461678862	0	0.113275076216018	0	0	0.0285882439930904	0.436	0.0167222152980903	1.08220224043613
TCGA-DD-A1EG-01A-11R-A213-07	0.0482012021106311	0	0.112555326343189	0.077583930858141	0	0.0997499237446689	0.00253350638051965	0.0263049496920361	0.106137539422236	0	0	0.0274113128981888	0.00932635814241485	0.177077391955568	0.10663229545125	0.123915193244314	0.0416886718974853	0	0.0408823978593571	0	0	0	0.018	0.232234172060768	0.990901351825425
TCGA-DD-A4ND-01A-11R-A266-07	0.0537709573516706	0	0.0211116594412676	0.222957473368725	0	0.139409002583537	0.0133876812021063	0.040526891110893	0.063703708393149	0	0	0	0.036575312473099	0.067606321381902	0.120223164395851	0.154976422497679	0.0518617982384719	0	0.0138643673169587	0	0	2.52402446902643e-05	0.096	0.118195219022493	1.04641438082946
TCGA-2Y-A9H6-01A-11R-A39D-07	0.0219963505971761	0	0.00620095276432212	0.0556785480688693	0	0.256097808219234	0	0.016009694843094	0.165054708834387	0	0	0.0539238413677154	0.0192312091564839	0.0390710541598869	0.0297344433923299	0.158636160644543	0.12157576895101	0	0.0567894590009477	0	0	0	0.38	0.024851138013005	1.08245003250877
TCGA-DD-AAW1-01A-11R-A41C-07	0.0157868629204526	0	0.0436074097201299	0.0251699719359346	0	0.0702080681200949	0	0.018871963922661	0.0614851317232989	0	0	0.0899065824167481	0.0364807661496556	0.128389750904175	0.15939870463691	0.291530186656821	0.00451839987581537	0	0.0455104704561055	0	0	0.00913573056119655	0.267	0.0455453203120723	1.08390592882388
TCGA-DD-A1EA-01A-11R-A131-07	0.142955447146889	0	0.159431321727766	0.266935032164714	0	0.0700248036873852	0.00278629776584022	0.0353036868003435	0.0603410838398036	0	0.00198191046363103	0	0.036626036253448	0	0.0889020412306948	0.104984966519684	0.0188165391403675	0	0	0.00912938215821961	0	0.00178145110121277	0.004	0.297584588012781	0.974085223908497
TCGA-ED-A66Y-01A-11R-A311-07	0.0726832978991298	0	0.0374528678110929	0.0838401046704574	0	0.148556115385212	0.00961921915716596	0.00728437927433296	0.0792275690830845	0	0.0367808918733904	0	0	0.17872437595246	0.0603128233904835	0.252413446722413	0.00112744620052312	0	0.0319774625802548	0	0	0	0.313	0.0353254585197904	1.07381873663916
TCGA-DD-AACH-01A-11R-A41C-07	0.0678933326088998	0	0.0242051307257967	0.0315133048723786	0	0.0489460957980292	0	0.0140278263837493	0.087591676739003	0	0.010454936202105	0.0859525689301319	0.0372055857383563	0.138640920489884	0.0558994524135663	0.348058698206426	0.012350212269207	0	0.0322505271433057	0	0	0.00500973147916094	0.417	0.0192223957856995	1.08540493616474
TCGA-XR-A8TC-01A-11R-A36F-07	0	0.0288530651281645	0.00580897177191066	0.0624306905990103	0	0.478129958510396	0	0	0.0425608076997962	0	0	0.0465738504235695	0.00606972312635789	0.0288298733528371	0.0643457465485432	0.194205713107836	0.00475925000139133	0	0.0374323497301868	0	0	0	0.931	-0.0324324035052218	1.12826357172385
TCGA-DD-A3A4-01A-11R-A22L-07	0.115788680140425	0	0.0394387557666732	0.159533516201609	0	0	0	0	0.0222533112576564	0	0.114403587105654	0.0363508671435329	0.0215425716794394	0.0586294374431022	0.0631719357782586	0.27602017852321	0.0141066562127043	0	0.0662397679101839	0	0	0.0125207348375516	0.532	0.00276202135941103	1.08538489907502
TCGA-DD-A11A-01A-11R-A131-07	0.0129559912420426	0.0115570123671907	0.00542707809714311	0.060265083949745	0	0.172179384371662	0	0.0350794009319071	0.0925612266174339	0	0.102926416056317	0.0102891111773274	0.106381153992315	0.0809583001632736	0.0396621921526531	0.189182935733571	0	0.0103279714714881	0	0.0433919089287227	0	0.0268548327472076	0.441	0.0156560473386965	1.08053588009013
TCGA-DD-AADF-01A-11R-A41C-07	0	0	0.30000664414278	0.320846793392148	0	0	0.0940489756044173	0.096730467588383	0.0552193032484285	0	0	0.00789277153354844	0.00178491681838402	0.000767037877571039	0.070522541434925	0.0487778028082353	0.00174010595620079	0	0.00166263959497915	0	0	0	0.002	0.38055768259662	0.940879225322123
TCGA-ZP-A9D0-01A-11R-A37K-07	0.0375370170051172	0	0.0387368240458608	0.0372947722294799	0	0.244423346895861	0	0.00276521888587832	0.0272360930054764	0	0.0313761002954937	0.067092464372682	0.0633509388056781	0	0.0878009072590693	0.207642743605766	0.01981468364675	0	0.134928889946888	0	0	0	0.78	-0.0179751563429073	1.08433751093759
TCGA-UB-AA0V-01A-11R-A38B-07	0.0950564424907259	0	0.0244724147912036	0.0751189241134886	0	0.162869781022837	0	0.0115795517762841	0.0507685595346279	0	0	0.0773179573135158	0.0147630056086972	0.0280061838788814	0.12499955951534	0.150912338369339	0.0500179075387908	0	0.12210124213275	0	0	0.0120161319135183	0.22	0.0618650740643537	1.05855641518266
TCGA-MR-A520-01A-11R-A266-07	0.0556134145284192	0	0.0143336981095398	0.148982719405765	0	0.144019424319136	0	0	0.0587672919583081	0	0.0780884769735089	0.0111642054796241	0.00853602771992329	0.121620218139636	0.0507884802002709	0.210874001219879	0.0163142290132675	0	0.0808978129327219	0	0	0	0.287	0.039734011912663	1.06871440921712
TCGA-RC-A6M5-01A-11R-A32O-07	0.0234308541295977	0	0.0914952495353387	0.0817764879245299	0	0.31496276190293	0	0	0.0926357346957038	0	0	0.0536326730941903	0	0.024652821773852	0.0251525163775272	0.217936718896474	0.0295881054820506	0	0.0447360761878059	0	0	0	0.142	0.0914607910115137	1.05596841352606
TCGA-EP-A2KA-01A-11R-A180-07	0.00254051256275439	0	0.0766291097831553	0.252030013310951	0	0.13880490667585	0.00506031691511227	0.0554047135289189	0.141412148910816	0	0	0.0571680446275636	0.00883295261907532	0.0464028032567876	0.0774870447753294	0.0839630561659526	0.0324175623859843	0	0.00913199317812503	0	0	0.0127148213036242	0.081	0.126514600689482	1.06072787942796
TCGA-DD-AAE7-01A-11R-A41C-07	0.0236881924914459	0	0.0522815033434665	0.232932675203507	0	0.233698688845014	0	0.0138241751248787	0.0500355655418429	0	0	0	0	0.00403297929918607	0.0982271243333755	0.204204867760743	0.0870742280565403	0	0	0	0	0	0.116	0.106079929925555	1.05706931720747
TCGA-DD-AAE4-01A-11R-A41C-07	0.0207507227382255	0	0.0479235713142329	0.184116959321098	0	0.188671427203337	0	0.0291722519851892	0.0778896729539466	0.0584031368230963	0	0.0336044650220462	0.00705457530734126	0.0148237749821044	0.140374427677742	0.131005618277586	0.0378923896002001	0	0.0283170067938546	0	0	0	0.104	0.114471511684425	1.06088844896259
TCGA-DD-A4NF-01A-11R-A27V-07	0	0.011210824042162	0.0307393191276728	0	0	0.155266152412305	0	0.00708301478758164	0	0	0	0.128621799190531	0.0685143664698047	0.0146632526196701	0.00707544152691932	0.249546517859554	0	0.00249803109902094	0.302718435675899	0	0.000909770126448483	0.0211530750624311	0.587	-0.00420342452629334	1.09464263874852
TCGA-BW-A5NP-01A-11R-A27V-07	0.0709155131520527	0	0.0238402545269749	0.163640356292738	0	0.0625670418512421	0	0.00692456262465383	0.122724578351448	0.00756295336806066	0	0.0562369716446007	0.0354124738220604	0.074851127083901	0.148225705352749	0.115095999119788	0.063384849041647	0	0.0486176137680834	0	0	0	0.563	-0.00156756880393383	1.09453761778721
TCGA-RC-A6M3-01A-11R-A32O-07	0.0887623663094545	0	0.0870813110263853	0.13183101715217	0	0.156892351453187	0.0786937730452742	0.107668412604434	0.0515720482097693	0	0.0240676770041257	0	0.00140327861159304	0.0726077156473731	0.0499410265793314	0.132481233767432	0.0169977885894699	0	0	0	0	0	0.247	0.0514749408529277	1.07318800593022
TCGA-DD-AACP-01A-11R-A41C-07	0.0669809484604185	0	0.0189883001059288	0.14428332296554	0	0.0873449148905912	0	0.0264673882848356	0.227635197677724	0	0	0.0782922192882849	0.00541031459467902	0.116125425647474	0.0789382262844209	0.0426443310025708	0.0705207088274155	0	0.0362963862099139	0	0	7.23157602033877e-05	0.225	0.0590712785591523	1.07925717296048
TCGA-DD-AAE0-01A-11R-A41C-07	0.0122157062675867	0	0.0226836294454958	0.082995579198197	0	0.107811712905333	0	0.0490786627876534	0.171022443643909	0	0	0.0572151715537975	0	0.296849253342924	0.0640600239990105	0.0879186540873888	0.0123728132330974	0	0.0357763495356064	0	0	0	0.141	0.0918745067174829	1.06688342741302
TCGA-BC-A8YO-01A-11R-A37K-07	0.0286447791606278	0	0.0123563746983501	0.269285509564836	0	0	0.0482051550194125	0.0635264777933561	0.117745731568427	0	0.0309332517092281	0.0124775982849702	0.0233342663763126	0.0440545539071791	0.0846654964885785	0.108097058134705	0.140809747630761	0	0.0158639996632555	0	0	0	0.074	0.133715477576006	1.03814650136021
TCGA-DD-A3A9-01A-11R-A266-07	0.00711063369963015	0.00961266186861849	0.0412884639502928	0.133490551679651	0	0.206907174215276	0.0104090907165608	0.0374721074867665	0.160425192021634	0	0	0.0561159836865082	0.0128248236349731	0	0.0468916485232146	0.127241473711826	0.0971208690554404	0	0.0515036603367107	0	0	0.00158566541289757	0.416	0.0193071698026507	1.09206034647349
TCGA-CC-A7II-01A-11R-A33J-07	0.130716719916547	0	0.0178734216998328	0.0748401869253177	0	0.0265522910324757	0	0.0315171360729266	0.0311687678996349	0	0	0.0745630807726204	0	0.192930920590895	0.0312311552547243	0.210507621325228	0.0310397124105248	0	0.0295112950466106	0	0.117547691052662	0	0.032	0.188504010389796	1.01003017907464
TCGA-DD-AAD1-01A-11R-A41C-07	0.0725284738553608	0.0195417088918211	0.0371721594409137	0.202795529198084	0	0.271010065094404	0	0.00652870012132863	0.0865742024670921	0	0	0.0516055005034744	0.00770030862587226	0.031405285855604	0.041991724664635	0.0714694271965271	0.0398538705028683	0	0.0531077058086307	0	0	0.00671533777338375	0.045	0.169055871263601	1.03493150667167
TCGA-XR-A8TF-01A-11R-A36F-07	0.0811315788498339	0	0.0151373723593695	0.275184427957703	0	0.0562768291655767	0.0386182877572487	0.0898855943018249	0.0875070024828221	0	0	0.0140258205666146	0.0137257227360293	0.0605927370223599	0.0765787003803812	0.191335926420236	0	0	0	0	0	0	0.441	0.0154020171061449	1.09816489822665
TCGA-G3-A6UC-01A-21R-A33J-07	0.0042980720494713	0	0.00568300129702232	0.122477327824308	0	0.0624984992388261	0	0.0216337256827127	0.0160567512034097	0	0.120126455209183	0.0715666807548275	0.0237027694490086	0.0722183367270762	0.0762592341019538	0.283516477394612	0.0205588247233422	0	0.0994038443442465	0	0	0	0.592	-0.00460094622002661	1.09918657732081
TCGA-DD-A1ED-01A-11R-A155-07	0.0449898501160331	0	0.008876003129	0.142513947787412	0	0.181087269014064	0	0.0246171749705064	0.0362083831724948	0.00683953392826283	0	0.0769499063671998	0.039441337523365	0.0420011781173144	0.0535253470688764	0.169242369753586	0.0137704111109569	0	0.113865358946653	0.0391612788100507	0	0.00691065018422541	0.204	0.0694414657518301	1.05938844203616
TCGA-CC-5262-01A-01R-A131-07	0.0458099660960701	0	0.022825545171121	0.169233525888965	0	0.120721842270389	0	0.0346021052699554	0.0578882809994353	0	0	0.0470374095149725	0	0.103776174918237	0.0834395142730012	0.169773217933739	0.0121731312839566	0	0.0361857232164862	0	0	0.0965335631636713	0.093	0.120675454863605	1.04056253962574
TCGA-ZS-A9CF-01A-11R-A38B-07	0	0	0.0159088865637296	0.0966713045330473	0	0.260571314771315	0	0	0.135721261776363	0	0.00378102008683675	0.0653605051324602	0.011847835764594	0.0130930859575262	0.104476710116307	0.184849414709928	0.0632526421540687	0	0.0444660184338238	0	0	0	0.244	0.052124091978228	1.07987089381895
TCGA-FV-A3I1-01A-11R-A22L-07	0.0565424769766344	0	0.0205014319997348	0.0342856106179531	0	0.112429174415094	0.00608088996820094	0.0577411985121123	0.163192957128877	0	0	0.0232051432809617	0.000543016721712915	0.196859156999065	0.130760875443628	0.100911684389267	0.0607957557380904	0	0.033714520128302	0	0	0.00243610768036737	0.046	0.164833145020104	1.02571485368682
TCGA-DD-AAW0-01A-11R-A41C-07	0.0184756692058202	0	0.00454297463306457	0.0650149828757315	0	0.258344747984441	0	0	0.122641821287677	0	0	0.0255840286538005	0.0139828805635933	0.242046467742483	0.0766087843383745	0.0803305451909093	0.0409670249173713	0	0.0418944640479124	0	0	0.00956560855882161	0.078	0.129509851656126	1.04468666562087
TCGA-DD-AAD8-01A-11R-A41C-07	0.0107448599353689	0.00485139313064265	0.013253045798066	0.0960477487146479	0	0.326847209331337	0	0	0.0834984099780012	0	0	0.0774722321978806	0.010571390814793	0	0.054302079162494	0.264983319359079	0.000780986242837455	0	0.0537287293735901	0	0	0.00291859596126225	0.924	-0.0312886523342187	1.11698086971493
TCGA-ZP-A9D4-01A-11R-A37K-07	0.0016321740483416	0.0036586919213866	0.00529418868422139	0.0235283254781007	0	0.160083787220536	0	0	0.0882060987983617	0	0.0406839046226854	0.0101458446328355	0.0297619084131431	0.0114717878931472	0.119776505473235	0.246021762865272	0.00929166016252921	0	0.219298193754173	0	0	0.0311451660320306	0.478	0.00979211838828074	1.08093592917703
TCGA-RC-A7SK-01A-11R-A352-07	0	0.017998322395414	0.0409661824337488	0.16888357215143	0	0.179998216912429	0	0.0433939751027731	0.157236561826919	0	0	0.0233357314367601	0.0320558717003219	0.0896125281185507	0.0157780726268869	0.0374349109435672	0.00394405631637188	0	0.178043963279068	0	0.00889328300455432	0.00242475175120511	0.795	-0.0194780560277229	1.11015215175732
TCGA-DD-AAC8-01A-11R-A41C-07	0.00855853758613932	0	0.0122432621908583	0.0136162965458954	0	0.211796078939999	0	0	0.0647382296715212	0	0	0.12385516397119	0.0402888181861772	0.111509512702305	0.112191087325653	0.26693533752006	0.00761916096823849	0	0	0.00396451353041592	0	0.0226840008615466	0.21	0.0649170320400316	1.07522702236426
TCGA-GJ-A3OU-01A-31R-A38B-07	0.0444683905030689	0	0.0332766305133166	0.0513461246440972	0	0.153322716607887	0	0.0113227827397358	0.0875025793046361	0	0	0.0355887331499416	0	0.328815302556593	0.0822977598372752	0.0897768015296839	0.0541235084425865	0	0.0222719897464873	0	0	0.0058866804246906	0.0669999999999999	0.141927206594004	1.04160760025699
TCGA-KR-A7K8-01A-11R-A33J-07	0.0526233793939875	0	0.0439761454901373	0.359337202881334	0	0	0.104347352854035	0.0448893089050868	0.109902964602615	0	0.00689987864945772	0	0.0155954678272416	0.0138565314994123	0.0979033819457647	0.117167970733757	0.0083780973844017	0	0.0251223178327703	0	0	0	0.0620000000000001	0.149176570353765	1.04362187353334
TCGA-CC-A1HT-01A-11R-A131-07	6.32170729978539e-05	0.0017415757437673	0.032059859974578	0.22166229023909	0	0.00144149092641434	0.0799021946907301	0.0395373583539937	0.0865421036258117	0	0.0486723628679263	0	0	0.0704402272636481	0.102389057675286	0.261588861563658	0.0109376471663885	0	0	0	0	0.0430217528357102	0.161	0.0836822098407232	1.05831420303448
TCGA-BC-A69H-01A-11R-A311-07	0.0221363429596785	0.00257932229158749	0.0227130842487244	0.0869219574195118	0	0.064657793761041	0	0.0595846118353622	0.185198821503122	0	0	0.0880050583993864	0.0141935249584214	0.228376409773454	0.0181530312849487	0.163438353949164	0.0275510436744167	0	0.0105912106477064	0	0	0.00589943329347502	0.088	0.122936270274714	1.05029635495627
TCGA-DD-AAVR-01A-11R-A41C-07	0.0311568173846032	0	0.0215389427408977	0.10651971737182	0	0.302879454684601	0.0173914513416717	0.00968444885586068	0.110840680432475	0	0	0.0176537205947863	0.0233115901530625	0.00839296323516579	0.044581056659829	0.158038631766214	0.0974423670341108	0	0.0325385179250373	0	0	0.0180296398198652	0.0590000000000001	0.152386486588538	1.03034866558719
TCGA-DD-AAE3-01A-11R-A41C-07	0.00708450712265663	0	0.00337536387415522	0.0769918923225971	0	0.0696517566547295	0	0.0216144654540135	0	0.0199496721888997	0	0.122001046932815	0.00956307073358477	0.0974647546157294	0.0626429420300578	0.470070394737264	0.00518771729146343	0	0	0.0268249439170903	0.00502538169930647	0.00255209042563767	0.34	0.0308297362852877	1.10448326416593
TCGA-DD-A4NN-01A-11R-A28V-07	0.0146745984606941	0	0.0205296022150027	0.0441626427321125	0	0.148598314288038	0	0	0.0953974237685673	0	0.115194865478578	0	0.0397646341275977	0.144005329631616	0.0360090279782849	0.223804591746953	0.0276141733617798	0	0.0738083683619191	0	0.016212862365662	0.000223565483195022	0.442	0.0153128525782911	1.07483242561239
TCGA-DD-AACC-01A-11R-A41C-07	0.0738035906160362	0	0.0635435967451999	0.296490198923195	0	0.00115503845648915	0.0328291618314009	0.0655318846826507	0.118276134502894	0	0	0.0736321702696594	0.0218990102867767	0.0137375426519295	0.0960369182191669	0.0758470523195125	0.0268690906794144	0	0.0348764409913774	0	0	0.00547216882429688	0.029	0.19491276993513	1.02346866876398
TCGA-DD-AADI-01A-11R-A41C-07	0.023854847969382	0	0.0292693953281717	0.117106199930412	0	0.204885557470395	0	0.0371755751360687	0.116380672235605	0.0439119581554465	0	0.0877841064199179	0.00647496678914786	0.0499636844516534	0.103346161723801	0.0673727571237478	0.0368288485245223	0	0.0692253604355494	0	0	0.00641990830617957	0.077	0.130448002579718	1.05134181295559
TCGA-DD-AAEB-01A-11R-A41C-07	0	0.00100844755873525	0.010091806596321	0.142846048242011	0	0.109176444230138	0	0.0484170592205364	0.113981287417971	0	0.0547799339125492	0.117676990964301	0.0236894149842481	0.0608220349457214	0.0215023928920072	0.223721910982746	0.00893588365352213	0	0.0633503443991914	0	0	0	0.519	0.00435614774621391	1.10679451247531
TCGA-2Y-A9H1-01A-11R-A38B-07	0	0	0.0413457252026411	0.15502409791358	0	0.100126977978384	0	0.0430897195121072	0.229171353184426	0	0	0.0760839334690273	0.00441287647299063	0.0866411055760411	0.0628474155539449	0.135623378106747	0.0105171375535622	0	0.0532356463369071	0	0	0.00188063313963983	0.194	0.0729392939849505	1.07620274020371
TCGA-DD-AACB-01A-11R-A41C-07	0	0	0.175912421778826	0.335419130936811	0	0	0.0442194729590173	0.076339903969681	0.0814991593649503	0.0182172422146153	0	0.032059286923768	0.00649092888890125	0.0139221836229899	0.0660526151580694	0.10595628257007	0.0179830407551091	0	0.0224245845854364	0	0	0.00350374627175511	0.01	0.264486504809395	0.990709757267322
TCGA-WX-AA46-01A-11R-A39D-07	0.0727800175746046	0	0.0133556849013393	0.0412827121028974	0	0.0994939391339467	0	0.0130076491504087	0.0405617234389975	0.0169874499654049	0	0.0830737242044769	0.107154373029362	0.0888317191339901	0.102558042939513	0.273823105644635	0	0	0	0.025716358887122	0	0.0213734998933026	0.35	0.0293705139725279	1.07955685764178
TCGA-DD-A1EJ-01A-11R-A155-07	0	0.00414465396074344	0.0150363416462334	0.100833769037656	0	0.0849272642032339	0	0.030353249821294	0.0844697735160251	0	0	0.0529040463333605	0.0355203129340028	0.117049094954029	0.114127874176943	0.307621858298129	0.0107775826770206	0	0.0279124278609344	0	0	0.0143217505803952	0.416	0.019355894208385	1.08837166925103
TCGA-EP-A2KB-01A-11R-A180-07	0.00194902081280658	0	0.0112472546184659	0.176135283044637	0	0.132676465025539	0	0.057079290262201	0.0824153466607281	0	0	0.0551446396162505	0.0141189991972263	0.119078476940229	0.0673058492058146	0.232948566047909	0.024218627614256	0	0.0246021532581683	0	0	0.00108002769576891	0.678	-0.0118566491934674	1.10363717343522
TCGA-ED-A66X-01A-11R-A311-07	0.184866287959691	0	0.0674716943770717	0.0541848616544347	0	0.0980379840922611	0	0.014675264658576	0.0983382128593328	0	0.0329226840550025	0	0.0087817361654378	0.168613662411042	0.0124257013699515	0.232792271648919	0	0	0.0265080258515148	0	0	0.000381612896765454	0.004	0.31180336701065	0.958526707978854
TCGA-DD-AACW-01A-11R-A41C-07	0.0291787893350667	0	0.0036415729579358	0.0885743156859565	0	0.19493508465194	0	0.0141542974821203	0.167566469394372	0.0196175332061276	0	0.0526752899012107	0.00397941325335997	0.0342968412019148	0.0376310265900741	0.194626898480578	0.0861499026485972	0	0.0729725652107462	0	0	0	0.822	-0.0217710003587841	1.10038541627882
TCGA-NI-A4U2-01A-11R-A28V-07	0.00419964914592407	0.00239939107844823	0.00465366766236847	0	0	0.135679477791008	0	0.00744894961299265	0.057528895840754	0	0.0581361948387056	0.0321435036103375	0.0625786683686039	0.292772566118449	0.0807410170345034	0.118883548495549	0.0252326504176293	0	0.117601819984727	0	0	0	0.116	0.1059788358663	1.05071615163711
TCGA-ED-A97K-01A-21R-A38B-07	0.0573604410066022	0	0.0677788520041248	0.0606869000025524	0	0.200814681558402	0	0.0174758488419247	0.115142353981208	0	0	0.0469058464591986	0.00932611299096261	0.264637009503855	0.0418512127183855	0.0994711802802234	0.00620675166679594	0	0.00165278900129755	0.00127991835603803	0	0.00941010162842958	0.051	0.159875942728618	1.03059473336156
TCGA-G3-A3CK-01A-11R-A213-07	0.0401456029140412	0	0.013219860468279	0.277438924356581	0	0.0554145025132808	0.0580558533474596	0.0119009208052485	0.0929504372120325	0	0	0.0251003205098587	0.0206041547773787	0.0676132458091919	0.127394205236761	0.0907932013386826	0.0148543553393745	0	0.09835632634627	0	0.00615808902556035	0	0.226	0.0580067165457187	1.07343807783253
TCGA-DD-AADW-01A-11R-A39D-07	0.040818029815349	0	0.0138360831453701	0.0898030642095445	0	0.154086237549671	0	0.0628509978837885	0.0644368457132375	0	0	0.0671181764426804	0	0.165644957100146	0.0973963548932339	0.124400254623827	0.0105306642292617	0	0.108251975569539	0	0	0.000826358824350847	0.192	0.0743529373787121	1.05890123692692
TCGA-DD-AAVP-01A-11R-A41C-07	0.0883221664201409	0	0.0637010344578608	0.121748015800378	0	0	0	0.05238769419519	0.0813356397522797	0.0146883286383466	0.0195607282957595	0.025724784694359	0.016589565654922	0.0424633950197495	0.150858385116581	0.154559922797113	0.011408048375661	0	0.144292883112782	0	0	0.0123594076688781	0.126	0.100532359687021	1.04597161036101
TCGA-DD-A39W-01A-11R-A213-07	0.129896286406215	0	0.0533753345299935	0.0337102414928052	0	0.153461146859109	0	0.000932396701640632	0.090594682852874	0.00695587400103523	0.0444141334990103	0.0221349355176644	0.0289903409340906	0.046024588338947	0.136408041113874	0.140386790244971	0.0127073654955546	0	0.0911356257427164	0	0	0.00887221626949852	0.329	0.033460641075683	1.07151731866717
TCGA-DD-A4NR-01A-11R-A311-07	0.0719264447287342	0	0.0143836964723926	0.181997093955202	0	0.134659127554265	0.0392667374980418	0.0644549744745996	0.115492018527181	0	0	0.0380272462608808	0.0124685856238295	0.0581073015735997	0.052809759528906	0.181488266600788	0.022911568711199	0	0.00414138230893595	0	0	0.00786579618144531	0.023	0.212277099018449	1.00716184741738
TCGA-DD-AACU-01A-11R-A41C-07	0	0.00696611801017346	0.0141041550552731	0.142383072250721	0	0.26147805126369	0	0.00206626947881812	0.131073395746252	0	0	0.0236194027690685	0.00740332230354287	0.0884100867395597	0.120882256643063	0.0841845995588828	0.0703624697413862	0	0.047066800439568	0	0	0	0.238	0.0538448664721601	1.08304436833865
TCGA-KR-A7K7-01A-11R-A33J-07	0	0.0147048059343016	0.0698388353174413	0.312837394157031	0	0	0	0.0832388687980019	0.183673005616292	0	0	0.0995820014465919	0.0105080582752714	0.0685119042993763	0.0382558111477671	0.105895668689862	0.00299199828046423	0	0.00996164803759892	0	0	0	0.08	0.127373521269634	1.06971245942999
TCGA-DD-AACQ-01A-11R-A41C-07	0.00251972776389573	0.00723016951346372	0.0264502614691236	0.142518740824878	0	0.129181686859262	0	0	0.0566174363646681	0	0	0.123080402430857	0.0642678292436199	0.083874916581104	0.203076305255053	0	0.0252144740975601	0	0.121468440356637	0	0.00616256732280173	0.00833704191707656	0.279	0.0421361611764085	1.10112268285591
TCGA-DD-A11B-01A-11R-A131-07	0.0316790603376932	0	0.02065756261063	0.0778925296243784	0	0.282831921793664	0	0	0.0749176906064643	0	0	0.0441480825637468	0.0299889926630014	0.0602605122969748	0.0581340165726629	0.190483775199056	0	0	0.126894562842359	0	0	0.00211129288936955	0.751	-0.0165276441197635	1.09108637675837
TCGA-DD-A4NS-01A-11R-A311-07	0.0528052165769071	0	0.0521232397737131	0.247876831537343	0	0.121372275897964	0	0.0560142695489968	0.0726796401573528	0	0	0.0368148544894459	0.0162614517665122	0.0803368663661357	0.0653794447487931	0.138060428110346	0.0284905844218819	0	0.0303705425876554	0	0	0.00141435401695372	0.046	0.166887670964917	1.0262454268034
TCGA-DD-A1EH-01A-11R-A131-07	0.0301436081960225	0	0.0510086442058416	0.0793438817886041	0	0.276433622291264	0	0.0102092714530965	0.0571228446124293	0	0	0.0669939169779345	0.0101275769691924	0.0881634262651657	0.0834488918742504	0.163524264934218	0.0148211680500039	0	0.0602660397065016	0	0	0.00839284267547536	0.115	0.106889259284049	1.04522831948364
TCGA-DD-AAW3-01A-11R-A41C-07	0.0150365508090665	0	0.00343812865269295	0.113325080760041	0	0.150903048897546	0	0.0214725264890712	0.0754983742991186	0	0	0.0653215407098827	0.0376870002481263	0.0282687400095196	0.0488572963863088	0.286964310563596	0.0102978170382971	0	0.132906203664094	0	0	0.0100233814726394	0.741	-0.0156186976693741	1.08915975342565
TCGA-DD-AADA-01A-11R-A41C-07	0.0939354116639251	0	0.0334372144598716	0.180638837024047	0	0.231571227836166	0	0.0477442980132234	0.104978933985052	0	0	0.0392584384534052	0.00485215757497097	0.0417762988230439	0.0748248365401444	0.0812483443814854	0.0407973588814368	0	0.0249366423632277	0	0	0	0.161	0.0836245277369147	1.07430748538954
TCGA-UB-A7MF-01A-11R-A33J-07	0.138081189973354	0	0.0607888278948267	0.218948981280103	0	0	0	0.0246259313577005	0.0720337219911781	0.0161693074078294	0	0.0762103449450259	0.020270789788329	0.0213910098925904	0.188686004828965	0.0566372317267322	0.0288240525448594	0	0.0773326063685064	0	0	0	0.003	0.341668180022977	0.952695280700101
TCGA-DD-A119-01A-11R-A131-07	0.0309335205360041	0	0.014611510321621	0.0641298563431835	0	0.279523275552586	0	0	0.0888811436412729	0	0	0.0700049384670959	0	0.117121151386266	0.0419722225773679	0.146692413180657	0.120285832554626	0	0.0258441354393194	0	0	0	0.194	0.0731415119049382	1.06142058203878
TCGA-2Y-A9H8-01A-11R-A39D-07	0.0121015376593635	0	0.0733502516965426	0.171851858114383	0	0.119204218428634	0	0.0807471806702872	0.120158984862541	0	0	0.0965609625724344	0.0213434951438064	0.0915364398677702	0.0516163442492458	0.0903557246490007	0.0107462338792623	0	0.0604267682067285	0	0	0	0.081	0.125911806521997	1.04824576096217
TCGA-K7-A6G5-01A-11R-A311-07	0.0404124834161676	0	0.00286937283258737	0.13647848161129	0	0.1273220634586	0	0	0.11605501909309	0	0	0.0587767815857332	0.0232349012612886	0.0302650637788637	0.175209993725516	0.196903708632999	0.0245747954228058	0	0.0571707265866547	0	0	0.0107266085944044	0.286	0.0404541823772742	1.08740572636312
TCGA-WJ-A86L-01A-12R-A39D-07	0.0700649640411164	0	0.053608123943294	0.0318977491278221	0	0.191919314154779	0	0.0019401814504587	0.0731937096531585	0	0.00897598737099017	0.0360849100087565	0	0.32238095404112	0.163577044179306	0	0.00268195802603841	0	0.026728925765914	0	0	0.0169461782372459	0.0629999999999999	0.146935218662895	1.04747851699855
TCGA-ZS-A9CG-01A-11R-A37K-07	0.096976455343789	0	0.0267724088321814	0.109983907908714	0	0.0208672022203198	0	0.0218794939890341	0.0059646820737594	0.0423147451064755	0	0.0969749924151794	0.00318598621733047	0.0196133743769643	0.162797793920843	0.286612556078224	0	0	0.0936017781193166	0	0	0.0124546233978694	0.35	0.0294063740987346	1.08952332593858
TCGA-O8-A75V-01A-11R-A32O-07	0.0508280224507462	0	0.0158231500088539	0.129208976295985	0	0.154132180881982	0	0	0.155538761434116	0	0	0.085443872087549	0.0166847834359744	0.130385823651455	0.0508610238288441	0.0843841880529303	0.034928971230007	0	0.0809606736396526	0	0	0.010819573001904	0.148	0.0888494291745582	1.05653114980118
TCGA-ED-A7PZ-01A-11R-A33R-07	0	0.0586812541866746	0	0.103167682678399	0	0.100965311938517	0	0	0.0314329441815053	0	0	0.0666706205588966	0.00268513851976566	0.33230553048036	0.0355305336736176	0.245825554122745	0.0022503356560749	0.0198583043845615	0	0	0	0.000626789618881885	0.281	0.0413578238959367	1.10088819014937
TCGA-DD-A1EL-01A-11R-A155-07	0.00514443264393974	0	0.00678270545581488	0.0156979414799977	0	0.0618276271695511	0.00504473661552454	0.0131910963994424	0.108593450328169	0	0	0	0.00695627825578737	0.370601016684396	0.0409989828738664	0.169157013656016	0.0965689473926765	0	0.0809060122445009	0	0.016519600443508	0.00201015835681041	0.027	0.202929166259098	1.02369868115837
TCGA-G3-A5SL-01A-11R-A27V-07	0.0448028582665526	0	0.00984653869527199	0.0816042908678793	0	0.193186864951201	0	0	0.0520218353866408	0	0.0486688882520076	0.0154944827245044	0.0304752678375132	0.0310523586194849	0.0951570547083065	0.2044452935827	0.0569500855080164	0	0.133681571733148	0	0	0.00261260886677311	0.437	0.0167006346662573	1.07004644155756
TCGA-DD-A1EE-01A-11R-A131-07	0.00761503831413588	0	0	0	0	0.20069421031416	0	0.020681944422176	0.0559787189440942	0	0.0243586829346595	0.0720515338518263	0.0685178630793473	0.115025385725799	0.0444045465149958	0.264635269139496	0.0028215588322509	0	0.107760992502959	0	0.00262279222969328	0.0128314631944067	0.341	0.0307045003707851	1.07162007507355
TCGA-CC-5263-01A-01R-A131-07	0.0241036332661958	0	0.00254342942702539	0.058523760596548	0	0.0569810629563985	0	0.0688673615186853	0.0376875118208729	0	0	0.0377957966232041	0.00582087839081455	0.0557587650082694	0.0725535211133655	0.135755559110368	0.354715915440175	0	0.0500552251629155	0	0	0.0388375795651618	0.394	0.0227479729644135	1.07744589589363
TCGA-G3-A3CI-01A-11R-A213-07	0.140299684480164	0	0.037654383926416	0.15200794004365	0	0.0907236748341465	0	0.0145038965045095	0.109466912821908	0	0	0.0630715111779845	0.0859910634767502	0.0325922645696947	0.0993004070482965	0.0819836212240593	0.0155185654216892	0	0.0600989713938319	0	0.0031947687718125	0.0135923343050876	0.029	0.193877800836468	1.00935668500894
TCGA-ED-A5KG-01A-11R-A27V-07	0.17517928866419	0	0.0818743355298175	0.215161278729967	0	0.145752537514242	0.0130798177797395	0.043289465345502	0.114518039409423	0	0	0.00583173375957989	0	0.0805804513626018	0.061824360551435	0.0478048322654812	0	0	0.0132973102048576	0	0	0.00180654888316366	0.002	0.362135615161785	0.94171705819009
TCGA-DD-AAVS-01A-11R-A41C-07	0.0292948473812364	0	0.0187124471285355	0.139847800565019	0	0.21012432307332	0	0.0431506610644958	0.130611070154459	0	0	0.0543488287919723	0.016664493699019	0.0702056183720537	0.0488863693470126	0.0803724501139065	0.100557353420704	0	0.0544591680561925	0	0	0.00276456883207379	0.474	0.0104146811756745	1.09299223559149
TCGA-DD-A4NO-01A-11R-A28V-07	0.00458514310665716	0	0	0.0579811337241067	0	0.219733845503567	0	0.0256509475956079	0.11137118271161	0	0	0.0618948442980598	0.0175896620772862	0.0357409077932677	0.11363416304137	0.211910521660621	0.0401723324368548	0	0.0997353160509917	0	0	0	0.562	-0.00142051191808499	1.09252191267976
TCGA-CC-A3MA-01A-11R-A213-07	0.0187726878959933	0	0.00814736323182547	0.0789734706100516	0	0.0837710410444413	0	0.00243230452622525	0.0578231810766136	0	0	0.00467102167245468	0	0.480298207564348	0.0967686631585847	0.128904541385745	0.00417260886696742	0	0.0178989263555654	0	0	0.0173659826111845	0	0.678653956328649	0.742337814257191
TCGA-NI-A8LF-01A-11R-A36F-07	0.102640412669273	0	0.019432728159463	0.1836768982059	0	0.0961267378453772	0	0.0210493236226656	0.115970964075617	0	0.082991775317058	0	0.0138071278411896	0.0713401289083555	0.0306344448996943	0.259630058452046	0	0	0.00269940000336079	0	0	0	0.399	0.0218975194493758	1.08706421042433
TCGA-5C-A9VH-01A-11R-A37K-07	0.0400644544308742	0	0.0535770180335325	0.0790086956918	0	0.241821269033375	0	3.47726166426373e-05	0.203764386905311	0	0	0.0817805278887765	0.00893976201077607	0.064015115542666	0.0769841627893244	0.0781783480690418	0.0124218655700985	0	0.059409621417781	0	0	0	0.646	-0.00944825120213272	1.11189649955122
TCGA-DD-A4NE-01A-11R-A27V-07	0.114327937183426	0	0.0526256789068295	0	0	0.144973144685983	0	0.0976661888834321	0	0.0054980144530936	0	0.0894563781078142	0.0557704581310586	0.0399793136593812	0.105980954840097	0.242132130202957	0	0	0.0515898009459275	0	0	0	0.933	-0.03290946292744	1.09549753179396
TCGA-FV-A4ZQ-01A-11R-A266-07	0.00044497432214067	0	0.13147356995553	0.314128481551857	0	0	0.0314601732140694	0.153803361985742	0.0588517318335341	0.0476681772098211	0	0.021717421625634	0.0222997300433936	0.0135090104170356	0.0705476176077757	0.113375432404269	0.0020479632657765	0	0	0.0143781440316963	0.00257688252106111	0.00171732801066482	0.027	0.201150281780919	1.02455977392471
TCGA-DD-AACA-02A-11R-A41C-07	0.00196856174570763	0.015914775718736	0.0183694347727546	0.0202737765050149	0	0.099697068234152	0	0.0226619838380309	0.0956180376101279	0	0.0665677308341568	0.0947872391628028	0.0387891651231353	0.267658241785338	0.0435026020354885	0.0116979046801463	0.00829937254927242	0	0.180327562415239	0	0.00632091590602402	0.00754562708387301	0.178	0.077916069837935	1.06240516028256
TCGA-K7-A5RF-01A-11R-A28V-07	0.0358351212570333	0	0.0577827186819577	0.134889569911576	0	0.131032191125411	0	0.0376998873156849	0.0606723081759288	0	0	0.0232629241472516	0.0589511268452271	0.0415257297335272	0.099905538778246	0.3021230278111	0	0	0.00559975755216472	0	0	0.0107200986648919	0.073	0.135342100295507	1.03339337856381
TCGA-DD-A1EB-01A-11R-A131-07	0.0157697827337455	0	0.00567869245341277	0.163855518176322	0	0.137558510899683	0	0.0083199431129489	0.0936355776523091	0	0	0.0572426604797536	0.0485898251280009	0.0693224870483024	0.14644250610196	0.072968334474228	0.0101851099310551	0	0.170431051808279	0	0	0	0.357	0.0280244059335457	1.0872315732542
TCGA-DD-AAVU-01A-11R-A41C-07	0.0128113470555832	0	0.00159485261791243	0.0361192205990293	0	0.0697547579482695	0	0.00120557757261203	0.0382131303917757	0	0.00804558875831629	0.0117044978916965	0	0.47917039127853	0.0318493822967335	0.266758362983867	0.0107077876242936	0	0.0320651029813806	0	0	0	0.047	0.162515444270344	1.07818873218525
TCGA-DD-AADU-01A-11R-A41C-07	0.00593185852212578	0	0.00400953696903163	0.0229686305901278	0	0.0805367927195461	0	0.0251157353473253	0.0433627612562116	0.0711317423498518	0	0.117658675653665	0	0.204917395819156	0.0803925184846868	0.199758686380035	0.00409380180016754	0	0	0.129326484407932	0.00462462607973889	0.00617075362039834	0.206	0.0678628498620335	1.08813248962493
TCGA-2Y-A9H0-01A-11R-A38B-07	0	0	0.0713206501163789	0.350862917028335	0	0	0.16307936009774	0.0784161785890445	0.081675057581807	0	0	0	0.00525753540757659	0.0291394125380029	0.0712692685075988	0.13672172339084	0.00249931599014884	0	0.00808139412366421	0	0	0.0016771866288629	0.0659999999999999	0.143864085455162	1.04526727285908
TCGA-GJ-A6C0-01A-12R-A311-07	0.0106617526004256	0	0.00189969381231014	0.0552173907730132	0	0.0736482895137697	0.0219080937999478	0.0285460471093528	0.0730860025157317	0	0.00632270124858447	0	0	0.386904140349645	0.129599198015082	0.13033350797292	0.0251429968290334	0	0	0.0263543815895211	0	0.0303758038706632	0.042	0.171634204781691	1.04795736078404
TCGA-DD-AACA-02B-11R-A41C-07	0.00913951732271224	0.0192558713832324	0.0649348431366616	0	0	0.0890939289871722	0	0.00593965999465833	0	0	0	0.188364641204055	0.0980319240859096	0.174282261048601	0.0751155075705197	0.0200463696753203	0.0457406471924166	0	0.162700301660255	0	0	0.0473545267384859	0.207	0.067568988347205	1.06579453845851
TCGA-ED-A4XI-01A-11R-A266-07	0.0365388555381766	0	0.00901120789493417	0.189221810934215	0	0.11766768004743	0	0.00900461327250019	0.084442695207568	0	0	0.0233903930909907	0.0479870883111366	0.0423957952314079	0.143057846048649	0.213699508352276	0.0512076620644869	0	0.0323748440062285	0	0	0	0.223	0.0601600112441303	1.07035378445789
TCGA-G3-A7M8-01A-11R-A33R-07	0.0395644914619415	0	0.0273054829184901	0.0346874752924569	0	0.0525834166703529	0	0.0216299572084572	0.0331581656125904	0	0	0.0432248039542132	0.0217869177981474	0.198338303310203	0.000948839425949939	0.446979743643904	0.000468690339569699	0	0.0778995231050324	0	0	0.00142418925869183	0.261	0.0465783224858099	1.0921582041173
TCGA-CC-A3M9-01A-11R-A213-07	0	4.14688107577443e-05	0.0109259252501232	0.349944762597195	0	0	0.0332248958517757	0.073012554489512	0.0628990665169793	0	0	0.0481706731491586	0.0459704598749692	0.0143726191461955	0.121447311969692	0.210092745527809	0.0295951150178735	0	0	0	0	0.000302401797959478	0.003	0.322042814230517	0.961446331922011
TCGA-FV-A2QR-01A-11R-A213-07	0.0838784809859665	0	0.0288308314223775	0.154344422242799	0	0.01177900534117	0.0310336728620077	0.0627133140945338	0.0608478458184475	0	0.0203871614482158	0.0114404936728298	0.00541221626594824	0.206771290747464	0.0781844473722393	0.179205606716281	0.0211359339921289	0	0.0158816060109212	0	0	0.0281536710066704	0.142	0.0913092643836563	1.05148206661198
TCGA-MR-A8JO-01A-12R-A36F-07	0.0193499992608424	0	0.0208693579135841	0.139175559935593	0	0.207470751650267	0	0.0323280519212378	0.166019102124846	0	0.00710829286535838	0.0279530758550413	0	0.128386636988952	0.101559664876781	0.120035625457752	0.00570802581295608	0	0.0240358553367883	0	0	0	0.039	0.176301980547533	1.03092554709212
TCGA-DD-A3A6-01A-11R-A22L-07	0.0433434026859564	0	0.118330452353623	0.14815996668693	0	0.137665277341175	0	0.023459770059192	0.16428444286469	0.050484775179629	0	0.12436462555133	0.00309404384445848	0	0.0154198196118804	0.116532814692046	0.00635344981228277	0	0.0485071593168065	0	0	0	0.00900000000000001	0.270800759332838	0.992299777750749
TCGA-G3-AAV4-01A-11R-A38B-07	0.0328114051920446	0	0.00120659954014952	0.0857747634569307	0	0.238950571341283	0	0.039775054822314	0.0310265284446799	0.032517330984964	0	0.0745562945587157	0.0477036482776489	0	0.0875715023716626	0.284443121300892	0	0.0436631797087156	0	0	0	0	0.568	-0.00227734751193952	1.10153560063323
TCGA-DD-A11D-01A-11R-A131-07	0	0	0.00360592149829202	0.0417299069419765	0	0.24181121232459	0	0	0.113875757889867	0	0	0.0918273448803007	0.012368259196343	0.0253889136467807	0.0996550670213925	0.225665255536662	0.0377820875019037	0	0.106290273561891	0	0	0	0.907	-0.0291867205994446	1.10462990879239
TCGA-BD-A3EP-01A-11R-A22L-07	0.0700742567818274	0.064316424190838	0.0646167551655586	0.0799171656402046	0	0.174564307397409	0	0.0543906677018508	0.138620912245812	0	0	0.0463031544138188	0.0120488809236237	0.0439369910261691	0.0474860223762898	0.0825161660643346	0.070066385137843	0	0.0395721413995244	0	0	0.0115697695348961	0.013	0.252117657697609	0.984787204348306
TCGA-EP-A12J-01A-11R-A131-07	0.0441787032190353	0	0.0156097947315219	0.135284281493187	0	0.111016918694303	0	0	0.070560213785162	0.0804059297763934	0.00652310282666242	0.0557995840536855	0.0289481386774871	0	0.132099583339484	0.212821385851824	0.00281671653705699	0	0.103935647014196	0	0	0	0.537	0.00217309760292293	1.09598749816225
TCGA-4R-AA8I-01A-11R-A38B-07	0.0966523272040377	0	0.0161597277116028	0.0259610396150209	0	0.121898806643799	0	0.0630522042299039	0.0429889626580354	0.00373118680648639	0	0.107875007261356	0	0.168832594666683	0.097475613504605	0.171902965004982	0.0170508899900624	0	0.0664186747034246	0	0	0	0.171	0.0807660029383861	1.05634035801153
TCGA-CC-A7IF-01A-11R-A33J-07	0.0326769659515964	0	0.0160130184331916	0.0179593353215181	0	0.236435257927568	0	0	0.105349514338601	0	0	0.0676913754760656	0.0222718329312181	0.0897781272429885	0.0902255087103469	0.0808647920918796	0.00306109590239736	0	0.237673175672629	0	0	0	0.42	0.0187898565507552	1.08095646694166
TCGA-KR-A7K0-01A-12R-A33R-07	0.0759158469532067	0	0.0151809301447454	0.070024536156389	0	0.0643198134252862	0	0.0113311208895514	0.0806180841855628	0	0	0.0726216361203595	0	0.20898774480912	0.0806092015949247	0.254905096937736	0.062238032410926	0	0.000974166163772231	0.00227379020842023	0	0	0.0679999999999999	0.141019211743047	1.03836679036899
TCGA-CC-A5UE-01A-11R-A28V-07	0	0	0.00278982180707656	0.132315722826765	0	0.168862354947843	0	0.0172642610457738	0.143464004408982	0	0	0.0309472589769215	0	0.20930787739467	0.0461573961420508	0.155823071303813	0.0585453645079109	0	0.0328822696362407	0	0	0.00164059700195287	0.475	0.0102269983231917	1.09767212387
TCGA-HP-A5MZ-01A-21R-A27V-07	0.0285625847063439	0	0.0203764598831364	0.0615729580992259	0	0.213391695435449	0	0.0286995747508657	0.11383767313813	0	0	0.0528093670995473	0.00492852972323775	0.0628562854466346	0.08210689044193	0.18931917734745	0.055719764562157	0	0.0847886744790165	0	0	0.00103036488687632	0.102	0.115366419090169	1.03872421831516
TCGA-CC-A8HU-01A-11R-A36F-07	0.0606289998213343	0	0.0250373960805958	0.0990237163070858	0	0.053381729436502	0	0.0861448809020556	0.0449085118261479	0	0	0.0791056365084756	0.014145765972838	0.0621297698663993	0.0701634918966518	0.247299741046598	0	0	0.111921110694573	0.0422281643885821	0	0.00388108525216043	0.783	-0.0182241291335633	1.08913702708391
TCGA-DD-AADO-01A-11R-A41C-07	0.0135522400564219	0	0.02889011734714	0.199162485881706	0	0.0533913091153787	0.00646954814333261	0.0613005560476732	0.211844429602113	0	0	0.0480925788721124	0.00669543672437185	0.19011704903458	0.0633958665602967	0.078122568523512	0.0160073838427903	0	0.0229584302485711	0	0	0	0.108	0.111598711566168	1.06121990364233
TCGA-DD-AAD5-01A-11R-A41C-07	0.00377091999774824	0	0.000839456292700727	0.0366297108811634	0	0.107045869610539	0	0.00227647418100354	0.033116207537649	0	0	0.0769873843886627	0.150128097611065	0.0241145194087187	0.0239712895790097	0.350552256772395	0	0.0300752857439981	0.149126447312672	0	0.0026024179443296	0.00876366273834425	0.189	0.0749730756031661	1.05532966861388
TCGA-LG-A6GG-01A-11R-A311-07	0	0	0.00604179043567575	0.0418858934595979	0	0.25682032669539	0	0.0296806763900305	0.12192025077307	0	0	0.0966023522295063	0.0308181354914488	0.0735249984950082	0.0375130818716194	0.214545612158211	0.0420019450262213	0	0.0486449369742209	0	0	0	0.879	-0.0269406827442444	1.10774720458444
TCGA-G3-A5SI-01A-31R-A27V-07	0.0104817667373966	0	0.0111117704463414	0.0446333010938516	0	0.132099385417263	0	0.0375695046536839	0.0400779766976388	0	0	0.12628557376543	0.0746768624689404	0.0940321174539808	0.0724616733080314	0.273894462881009	0.0200763992587361	0	0.0521299838317491	0	0	0.0104692219859478	0.936	-0.0332899847370176	1.10352757374868
TCGA-RG-A7D4-01A-12R-A33R-07	0.00881211116916412	0.0150498867112658	0.192010165911932	0.215263732762904	0	0.0134099280956174	0.0250492120014045	0.113338515298388	0.129868353850583	0.0177247893702501	0	0.0424958714108	0.0123758788237116	0.111431220134329	0.0376123813398598	0.0489756869574374	0.0115577144787825	0	0.00272735174195613	0	0.00229719994161335	0	0.004	0.301060294101544	0.971839667600784
TCGA-BW-A5NQ-01A-11R-A27V-07	0.0607361632986533	0	0.0696495520202871	0.330909380981193	0	0	0.102437575560095	0.058199872989973	0.0886466829991775	0	0	0.0063955755800395	0.00623915005151345	0.0238581232535653	0.0992553654884546	0.0829477440979166	0.0594928138984515	0	0.0112319997806802	0	0	0	0.024	0.207380817232941	1.01215589710552
TCGA-KR-A7K2-01A-12R-A33R-07	0.0176080362934377	0	0.010084331586879	0.0129372391289946	0	0.441814150725582	0	0	0.229877483459229	0.000946384156845873	0	0.0323757908414201	0.00159099189506822	0	0.0465718114926372	0.188811691850633	0	0.000836869848828244	0.0165452187204449	0	0	0	0.502	0.00631297911217933	1.13305333792825
TCGA-DD-AADM-01A-11R-A41C-07	0.023457798898653	0	0.0250689394907498	0.0700159768122168	0	0.126140544687862	0	0.00226058901959431	0.21089230157915	0	0.00420952620920227	0.0508112583786346	0.00214414723284357	0.102793420429384	0.094626504685667	0.205950614747587	0.0192362792413782	0	0.0623920985870781	0	0	0	0.335	0.0322905764872498	1.07886638697705
TCGA-XR-A8TG-01A-11R-A36F-07	0.0542958922168083	0	0.0298453554244758	0.031195476842077	0	0.165463324775228	0	0.026935016681491	0.0750338822464489	0.00669043654756072	0	0.0618672528734198	0.0250197616042202	0.0902821399496174	0.124833164093137	0.0935969486343822	0.0537325026029194	0	0	0.151579863817143	0	0.0096289816910708	0.272	0.0439967401429002	1.07750025637879
TCGA-DD-AACD-01A-11R-A41C-07	0.0132127172607757	0	0.0131888250251713	0.0765528138012804	0	0.214464795446608	0	0.0274587413292087	0.118219297582712	0	0.0286751132033554	0.0183944193971215	0.0161270461773996	0.0413086993780367	0.113135988876227	0.227251747238669	0.0210616407021762	0	0.0569669977666203	0	0	0.0139811568146387	0.216	0.0626644793758633	1.06673696210295
TCGA-3K-AAZ8-01A-12R-A39D-07	0.0358796770993419	0	0.0181695474247672	0.197441693901382	0	0.241786185173357	0	0	0.173213319727605	0	0	0.107879697764942	0.0248269959961578	0.0353576588497218	0.0798178787040599	0.0647674435557409	0.0111527066476795	0	0	0.00795492367434645	0	0.00175227148089839	0.343	0.0302487245127153	1.12512065166278
TCGA-DD-AAD0-01A-11R-A41C-07	0.0217746726043164	0	0.0206901285221798	0	0	0.156530882696722	0	0.0245322212557253	0.0617233142056974	0.0101896359611675	0	0.0421725166248307	0.0135920307297258	0.289958605535467	0.0831289343729092	0.0868535210097156	0.0012686722069632	0	0.184749631171089	0	0	0.00283523310349096	0.108	0.110883855624441	1.04726372037791
TCGA-DD-AADJ-01A-11R-A41C-07	0.0736284739410968	0	0.00469357507364114	0.0616086741548491	0	0.248341909647095	0	0.0344430876239012	0.148025236460452	0	0.015564506759068	0.055884960866753	0.0353212727425906	0.0310262214328035	0.0633069550901649	0.0663615195100493	0.0897395238676548	0	0.0635195936727503	0	0	0.00853448915713023	0.618	-0.00694089776716139	1.09738959739693
TCGA-ES-A2HS-01A-11R-A180-07	0.019832364813705	0.0121918804656805	0	0.0578963656328584	0	0.18185424453387	0	0.00391049661203339	0.0553593767702913	0	0	0.0937883511694335	0.0225462918012652	0	0.0608648366121238	0.406746384655361	0.0209729721952374	0	0.059062061100811	0	0	0.00497437363732972	0.868	-0.0259598070205359	1.10250971959459
TCGA-HP-A5N0-01A-11R-A28V-07	0.0130951617687461	0	0.0135436665034837	0.0952252090367495	0	0.0639404362197243	0	0.0328395784764129	0.0487060998566412	0	0.0632633663171473	0.100333242096645	0.0350184425052021	0.0687879975612347	0.0667607832169187	0.213031460194366	0.0715578601361976	0	0.113896696110531	0	0	0	0.388	0.0238131819473092	1.07640645688101
TCGA-2V-A95S-01A-11R-A37K-07	0.0364316025694726	0	0.0654399410510854	0.268772785148778	0	0.0733584616165323	0.0177632083451441	0.0796209305741258	0.131575866086101	0	0	0.0455425851331862	0	0.0839039892465873	0.0890676956359925	0.0582128894411759	0.0192032257647795	0	0.0166626730066434	0	0	0.0144441463803958	0.054	0.156231380574657	1.04360438923433
TCGA-ED-A7XP-01A-11R-A352-07	0.0497823069807764	0	0.0143988162353156	0.118036179371372	0	0.069682464099655	0	0.00132488926754467	0.117846633217812	0	0.00517148194528502	0.0385327307591988	0.00859909794787621	0.132761685428162	0.0985435934406856	0.239408685116267	0.0607159123213295	0	0.0451955238687214	0	0	0	0.147	0.089006959923703	1.05139693032232
TCGA-G3-A7M9-01A-23R-A352-07	0.127626878824648	0	0.020525885783432	0.135643525399458	0	0.0207575756965167	0	0.0505795247384872	0.12961817751617	0	0	0.0223304995903325	0	0.417830521754394	0.0334884280158236	0	0.00176110591761292	0	0.0371374320892763	0	0	0.00270044467384946	0.034	0.182683104099562	1.03272233220061
TCGA-G3-A3CH-01A-11R-A22L-07	0.0720368718270115	0	0.0370868758593253	0.118099423072046	0	0.220782980698166	0	0.0100211799466699	0.131025494017541	0	0	0.0554729873782382	0.00559148344876003	0	0.0839895335380984	0.176901646582488	0.00971668106582887	0	0.0792748425658264	0	0	0	0.155	0.0874047260128877	1.05973009619267
TCGA-G3-A25S-01A-11R-A16W-07	0.00338650006686324	0	0.00517254480603823	0.11854243511492	0	0.141574671640961	0	0.00196695741702521	0.146015829523104	0	0	0.0524271318970998	0.0385643290910415	0.129539738305467	0.0229637606369198	0.240778650102881	0.0121829366017116	0	0.0813060601394591	0	0	0.0055784546565076	0.515	0.004887982695365	1.08882026379167
TCGA-2Y-A9GW-01A-11R-A38B-07	0.0219723261137069	0	0.00412659857747342	0.0226724999368908	0	0.151820888567352	0	0.00670104718967934	0.10071866172047	0	0	0.0178612641416556	0.00231488014009767	0.431167365225079	0.0746053343831904	0.0335841147364535	0.0989234041778784	0	0.0315957019869377	0	0	0.00193591310313563	0.01	0.268407413992403	0.994124202358589
TCGA-BC-A217-01A-11R-A155-07	0	0.00249865268887458	0.0927087018934068	0.0733888871404851	0	0.249175949134544	0	0.0196733532049225	0.145911018983357	0.0274902265353599	0	0.0170343853973018	0	0.0583006365654522	0.101218754824766	0.183092038901167	0.0085283709725266	0	0.0209790237578356	0	0	0	0.073	0.134891900163847	1.04155503619803
TCGA-DD-AACX-01A-11R-A41C-07	0.027136783781904	0	0.000549796479059676	0.11208225931416	0	0.0744112279925633	0.0268137985281635	0.0209599039000968	0.0318623460541227	0.000829071158242213	0	0.0616343365424258	0.0637464656271749	0.0656958387932706	0.174963597188667	0.139646396701893	0.0213983336998777	0	0.163536969852972	0	0.00995242579613175	0.0047804485892742	0.292	0.0385767602816002	1.07783577857749
TCGA-CC-A5UD-01A-11R-A28V-07	0.0181170237767496	0	0.00452683953110676	0.184285057475022	0	0.0687972558284201	0	0.069422349718782	0.0677145074143566	0.0929433655166756	0	0.0227817756220267	0.00593684303896981	0	0.169390473881173	0.222186562644364	0.00953469925423501	0.00303270659122124	0.0613305397068973	0	0	0	0.449	0.0144453928831112	1.10727879698634
TCGA-EP-A26S-01A-11R-A16W-07	0.0614929585695374	0	0.0177032150045082	0.0751929959260777	0	0.0813593107255208	0	0.00170006436406163	0.0552805635166908	0	0.0426966911928893	0.0696294007893158	0.0182707293471751	0.181222897216943	0.0650023505463054	0.214568218190685	0.0202481377368427	0	0.0956324668734479	0	0	0	0.31	0.0357307002816664	1.07109699353835
TCGA-MI-A75E-01A-11R-A32O-07	0.106774230937903	0	0.119236191204913	0.115463458476352	0	0.222487816930346	0.00461000905846218	0	0.107811906076333	0	0	0.057742955898263	0.0205138748424127	0.0497149494689926	0.0473901618467945	0.0794182072807535	0.0189664638684727	0	0.042631743539495	0	0	0.00723803057050647	0.025	0.204958967283568	1.00995977574863
TCGA-DD-AACO-01A-11R-A41C-07	0	0	0.0649767462984059	0.029665337074261	0	0.290149004005342	0	0	0.139420137438259	0.140820100734087	0	0.00781107405997605	0	0	0.0696936329333998	0.19455061788386	0	0.00144519152392539	0.0609560792296849	0	0	0.000512078818798957	0.141	0.0926528642157965	1.06317036376678
TCGA-G3-A5SK-01A-11R-A27V-07	0.0116215744991786	0	0.0237229521782109	0.104407783911657	0	0.224377207380279	0	0.0306290784820016	0.0591228958295427	0	0.121429978155512	0.0200648956462315	0.00526155295182179	0.114581932696707	0.078427296311908	0.20635285195695	0	0	0	0	0	0	0.203	0.0696968990404093	1.07453734343441
TCGA-BC-A110-01A-11R-A131-07	0.00131056318816373	0	0.0683003961316306	0.0892087880686969	0	0.201647965338591	0.00111743438142654	0.0122623174729955	0.0550921694628474	0	0.0137131547948748	0.00607048924240029	0.194445960791825	0.0336393905352558	0.0618154534815608	0.173686562612515	0.025306283161068	0	0.0520416174368225	0	0	0.0103414538993263	0.079	0.128440054540976	1.02732316948576
TCGA-G3-A5SM-01A-12R-A28V-07	0.00624610031548513	0.00318152679489613	0.0591769599655094	0.0435570490564084	0	0.0989197565668792	0	0.0113965860208272	0.127823130532641	0	0	0.045908173890624	0.0173582851313749	0.27370279404046	0.103911649414221	0.0867089103943951	0.0366634892926235	0	0.0811813144908473	0	5.5668899561671e-05	0.00420860519324594	0.0659999999999999	0.14378951363914	1.03238476333375
TCGA-ED-A8O5-01A-11R-A36F-07	0.0214075946899201	0.0295808303308455	0.00843405811707838	0.0796751748760849	0	0.40064029083667	0	0.00814935881749865	0.0533314993869587	0	0.0557825270110224	0	0.0203659319511202	0.0878760184598413	0.0485505550351766	0.0918860293981448	0.010169495893265	0	0.0834909241018751	0	0	0.000659711094498904	0.621	-0.00723862751358609	1.10488116717
TCGA-FV-A3R2-01A-11R-A22L-07	0	0	0.00195840383525013	0.160919045628947	0	0.153062842596853	0	0.0241503417691635	0.12077118994655	0	0.00417387054413858	0.00995359684432301	0.0020766213717284	0.0701414389106433	0.123056110791959	0.213649031469443	0.0187427207250248	0.0479920497742363	0.0243301106236424	0	0	0.0250226251680979	0.394	0.0227328184481583	1.09406997017983
TCGA-DD-A116-01A-11R-A131-07	0.0662497722747067	0	0.0323337874869694	0.0363979499013849	0	0	0.0042043209266738	0	0.189825185668458	0.102010908254766	0	0.0503944982656655	0	0.129670826751907	0.060187655167001	0.208636911389096	0.0151882524714043	0	0.104899931441967	0	0	0	0.158	0.0851540825156538	1.04974812725767
TCGA-DD-A39X-01A-11R-A213-07	0.0242324067655959	0	0.00516869075170633	0.084754203993341	0	0.185115631907776	0	0	0.143973076770767	0	0	0.0425465690840423	0.00816669620967607	0.0991357480165714	0.046839257760297	0.207921673011875	0.103004777299996	0	0.0491412684283556	0	0	0	0.394	0.0228355293989305	1.07771698162357
TCGA-2Y-A9H2-01A-12R-A38B-07	0.00248468459919566	0.00126003361554647	0.011750453912671	0.0690113057065235	0	0.177374620186121	0	0.0337041750783013	0.0822031198925502	0	0	0.0533159600879671	0.0145669151673754	0.203285124820583	0.101133284685411	0.10894683773449	0.0788298284355396	0.00328723945025308	0.0434342833593673	0	0	0.0154121332681054	0.047	0.162131576241238	1.02510035783918
TCGA-CC-A9FS-01A-11R-A37K-07	0.0139829655548297	0	0.00485270882344785	0.121028910313351	0	0.234941657130621	0	0.0664412775916563	0.114096528697418	0	0	0.0528065358392104	0.0128889523013632	0	0.0835843788607796	0.20518459319958	0.0640178208771069	0	0.0261736708106354	0	0	0	0.622	-0.00743045894315369	1.10853507097078
TCGA-XR-A8TD-01A-12R-A39D-07	0.0172094756552935	0	0.0910473115121971	0.22946990043813	0	0.0651987506567082	0.107804359469784	0.0196680657998792	0.0318464853523373	0	0.048015915137502	0	0	0.132052430010574	0.0849263302466667	0.124338789026032	0.022291843891036	0	0.0125715479558655	0	0	0.0135587948479951	0.033	0.185876543048385	1.01137751501134
TCGA-ZP-A9D2-01A-11R-A38B-07	0.129491402082866	0	0.156690160878057	0.0688185497957114	0	0.181471758371173	0.0013999165576817	0.00749563788189345	0.0373704827220987	0	0	0	0	0.0631142256605028	0.0929423537808043	0.193441937622773	0	0	0.0395960513449885	0	0	0.0281675233014507	0.002	0.376328250504487	0.928186825350036
TCGA-DD-A4NK-01A-11R-A28V-07	0.0311678208959412	0	0.00179533365125223	0.134838593246238	0	0.105483850556944	0	0.0409788231761757	0.0130829972373538	0	0.130893991889634	0.0020956929415622	0.0123656585595682	0.0204045787602712	0.097644102202725	0.341556691620446	0.0104297716980757	0	0.057262093563813	0	0	0	0.783	-0.018201100059877	1.10057910563379
TCGA-FV-A4ZP-01A-12R-A266-07	0.0305220883996032	0	0.00468696060551535	0.182590419950937	0	0	0	0.06706017729019	0.17899259778268	0.0244131804860498	0	0.0818866502498261	0.0130058583619273	0.174813988976633	0.0491488045454216	0.173070176114616	0.0175633222537695	0	0	0	0	0.0022457749828311	0.051	0.15937315531005	1.03749574144386
TCGA-DD-AAE2-01A-11R-A41C-07	0.0484084505202682	0	0.0636202459268886	0.297777555980691	0	0.113667061521704	0.00678439796403	0.0539722173880934	0.0422198925229337	0	0	0.0135721304462619	0.00874130976577697	0.00301220184886352	0.199003068801746	0.130186910943628	0.0190345563691143	0	0	0	0	0	0.029	0.195099098020039	1.03581105781801
TCGA-DD-A39Z-01A-11R-A213-07	0.00867606639192942	0	0.00363109365608568	0.230051233887044	0	0.205229913431232	0	0.0388123500925625	0.200420627383933	0.038133448920202	0	0.0580008464360449	0	0.0222142682410485	0.0599262771479121	0.082950284210844	0.00564115561338025	0	0.0463124345877814	0	0	0	0.774	-0.017650534713478	1.15655840122908
TCGA-5R-AA1D-01A-11R-A38B-07	0.0444233753086899	0	0.0398330858181075	0.0851688457564871	0	0.302024977907632	0.00579679317532102	0	0.03772858560906	0	0	0.0267898863084785	0.0282466603146805	0.0642655626086849	0.0315500281022008	0.261290806653192	0.0124003195872946	0	0.058529608738735	0	0	0.00195146411143577	0.148	0.0888690915306135	1.04954098882016
TCGA-2Y-A9H7-01A-11R-A39D-07	0.000491852114229446	0.0326842778532196	0.00819861465726178	0.141885950072865	0	0.307160858860021	0	0.00550885992487511	0.13130518954284	0	0	0.0347075936948401	0.0545258347818781	0	0.0308935110752334	0.0746740447044286	0.137797293242338	0	0.0278800900031161	0	0	0.0122860294728528	0.646	-0.0094563866210103	1.11085325801805
TCGA-CC-5264-01A-01R-A131-07	0.0549900150708615	0	0.0197376164621994	0.124159986699633	0	0.273610834483766	0	0.0713873532614257	0.0965311468181664	0	0	0.0453202925471757	0	0.037671804074448	0.0690972217277995	0.100724600532661	0.0542013863711424	0	0.0492252154942342	0	0	0.00334252645648646	0.145	0.0895935356764002	1.06724938092684
TCGA-ZS-A9CF-02A-11R-A38B-07	0.0375367324748603	0	0.0134275509122544	0.0828472151374642	0	0.255800969936464	0	0.0278748120348979	0.134530433744545	0	0	0.0852116749908115	0.0142988181699946	0.00514289741256986	0.0955539560905235	0.123218491119036	0.0652903086313115	0	0.0591647410496301	0	0	0.000101398295636618	0.467	0.011263621122129	1.09864058858147
TCGA-UB-A7ME-01A-11R-A33J-07	0.0238541314096786	0.0128850251742428	0.0312380896896087	0.161618851508797	0	0.125116881082623	0	0.0532404026620384	0.146746233188751	0	0	0.126134062901478	0	0.117010388843886	0.0767435349147969	0.0442237199303524	0.0129286947237646	0	0.0595574089773936	0	0	0.00870257499258841	0.134	0.0970574216432984	1.07078777647698
TCGA-UB-A7MD-01A-12R-A352-07	0.0484312277204984	0	0.00933086883399442	0.0434640340607193	0	0.103982870457227	0	0	0.140088143323926	0.00973920333889987	0	0.0631629068037551	0.00275209665163616	0.158252526449809	0.120742036518836	0.18336067435546	0.0647847637448672	0	0	0.043569291666322	0	0.00833935607404926	0.114	0.107746331455081	1.05061250302693
TCGA-RC-A6M6-01A-11R-A32O-07	0.0613172537442805	0	0.026227159045855	0.0721332967766595	0	0.164467628183673	0	0.0561196864118616	0.135261829115257	0	0.0210619088003251	0.013660804591273	0.00818240213476032	0.160810418701167	0.068037016391132	0.160715037169504	0.0360940737671654	0	0.0159114851670859	0	0	0	0.15	0.088370634536737	1.05530818082816
TCGA-DD-A3A8-01A-11R-A22L-07	0.0171575783133809	0.00573101210970087	0.00472748114067387	0.070618730384157	0	0.112935308599837	0	0	0	0	0	0.0839223737624879	0.0426867269640072	0.131461072307322	0.18905629827154	0	0.0105264969401702	0	0.331176921206723	0	0	0	0.256	0.049861508535665	1.0982891158375
TCGA-ED-A7PX-01A-51R-A352-07	0.00318854665480421	0	0.0162816923865989	0.0616262623578964	0	0.134740210506267	0	0.006443662232809	0.0959330597770123	0	0	0.0640865789501664	0.0460953152670465	0.21184581182818	0.0501038171643708	0.208401904832007	0	0.025136599072473	0.061646735478786	0	0	0.0144698034915825	0.173	0.0792077037438164	1.05856718714742
TCGA-DD-AACZ-01A-11R-A41C-07	0.000789312776137167	0.0134970917730403	0.0461872869080632	0.157959958752828	0	0.091056727181168	0.00785233739789032	0.0423026013773219	0.0737188149909808	0.0333677989393515	0	0.0204804494683898	0.0191799913848454	0.11702857729396	0.0722890127031452	0.24390914872046	0.0196936609734067	0	0.0406872293590122	0	0	0	0.094	0.119600523448208	1.03842554559845
TCGA-DD-A39V-01A-11R-A213-07	0.0140201820165825	0	0.0132000073962352	0.305622131467648	0	0	0.0465010803887731	0.0567780946168586	0.0933055665578971	0	0	0.0892093644829191	0.0484630131837832	0.00936527120308948	0.0925001164797962	0.117249741461883	0.0302897792529461	0	0.0834956514915885	0	0	0	0.153	0.0880471714891929	1.06878167070572
TCGA-ZS-A9CE-01A-11R-A37K-07	0	0.0342340537622558	0.0163085908293548	0.0244277905366804	0	0.123108625320889	0	0.00539369611842926	0.0178613542987867	0	0	0.0866631032461184	0.0294759355199975	0.167618022453995	0.151253658518068	0	0.018825409684771	0	0.321922943235219	0	0.00290681647543504	0	0.259	0.0492551791124439	1.08592746620372
TCGA-5R-AA1C-01A-11R-A41C-07	0.00355638080743996	0	0.00123875554244918	0.205989566762871	0	0.0803292396077625	0	0.0196949271899759	0.0289593840615897	0	0.0234134471739948	0.0245461496329976	0.0415550050872355	0	0.128268568430112	0.31969964859088	0.0136815206053512	0	0.109067406507341	0	0	0	0.449	0.014503159396172	1.08723934314016
TCGA-G3-A25Z-01A-11R-A16W-07	0.000159951533653067	0	0.0138082770513451	0.0488613609504956	0	0.199148728629026	0	0	0.140082898151328	0	0.0902357884257443	0	0.0244320364795829	0.108702118020047	0.0624095572654892	0.126328674548514	0.0841093987688321	0	0.0898088788365317	0	0.000203899235353302	0.0117084321040579	0.269	0.0451277855237358	1.06416507430829
TCGA-5R-AAAM-01A-12R-A41C-07	0.135571810614067	0	0.0529708748822324	0.0746748036992337	0	0.2648180187845	0	0.00513492901482627	0	0	0	0.0364666026522689	0.0327746410616141	0.0351564772395832	0.118509216743157	0.184643741122749	0.0285201994905209	0	0.0263851109487753	0	0	0.00437357374647222	0.023	0.214352713535471	1.00012262496261
TCGA-ES-A2HT-01A-12R-A180-07	0	0.030160664996811	0.112671403191449	0.0258843754843322	0	0.135821336964342	0	0.0586452934069472	0.183408737967457	0	0	0.0536748434965054	0.0194607037812043	0.0403283653801669	0.105290212613566	0.197174721041858	0.0106054548664722	0	0.0264190996914561	0	0	0.000454787117432385	0.205	0.0686457153694903	1.06409755946912
TCGA-DD-A3A7-01A-11R-A22L-07	0.0402768381740654	0	0.0111495277934122	0.0722461603512307	0	0.128371140878463	0	0.0256338491505038	0.243192894260407	0	0.0484405567187824	0.0506949515311715	0	0.141592126491366	0.0769780058696878	0.0971651689838981	0	0	0.0642587797970127	0	0	0	0.311	0.0355932619011556	1.08893809786986
TCGA-BD-A2L6-01A-11R-A213-07	0.00448767572109134	0	0.00557995814753141	0.147423655104825	0	0.202244602899649	0	0	0.0907012130531662	0	0	0.127129938935189	0.0251360912069683	0.0461694572098942	0.118381469996545	0.0592085309755065	0.0260846834387853	0	0.141298091672989	0	0	0.00615463163785986	0.548	0.000358909627297782	1.11196359224356
TCGA-DD-AAE9-01A-11R-A41C-07	0.00540148816974707	0	0.0094389221595005	0.0794185707989995	0	0.0440306685183681	0	0.00962289883080549	0.190099916154369	0	0	0.0750468492505336	0.00988094740499313	0.154606467360548	0.0842879163842096	0.231840553625691	0.0119816740419207	0	0.0943431273003135	0	0	0	0.336	0.0313965262465457	1.07966701563483
TCGA-CC-A7IH-01A-11R-A33J-07	0.076612922646066	0	0.0142904171437699	0.12353906816763	0	0.0214965478178145	0	0.0835070220989218	0	0	0	0.101940578949614	0.00229162416622988	0.0291595910281321	0.0724069547192248	0.171863409680295	0.00864829509110822	0	0.294243568491193	0	0	0	0.696	-0.0123520505011133	1.0968368632682
TCGA-DD-AACL-01A-11R-A41C-07	0	0.0441805659056988	0.103919553428465	0.092826969882619	0	0.0127421758116232	0	0.0672033451619137	0.0643262621389713	0.00226542172105513	0	0.0769773296799106	0	0.187407075043816	0.0885255581683234	0.161911541178967	0.0396806927941039	0	0.0276832034693594	0	0	0.0303503056151736	0.02	0.224962638322947	0.994749049411232
TCGA-CC-5259-01A-31R-A213-07	0	0	0.0485484590266217	0.176122586345232	0	0.152289766114927	0	0.0144000183118796	0.319675007080232	0	0	0.056893181619496	0	0.114938889349092	0.0588969367971434	0.0389710363219402	0	0	0.0191526837934236	0	0	0.000111435240012361	0.278	0.0423137289275937	1.11890610672804
TCGA-G3-A7M6-01A-11R-A33R-07	0.00761206235015523	0.0265684293181678	0.0330221553236155	0.0611115901809918	0	0.341862882168264	0	0.0274723276511281	0.155276296997188	0	0	0.0156160037226038	0.00309727003978696	0.0918806204514628	0.0486452852114355	0.129906212287254	0.0375251916444129	0	0.0110700636936313	0	0	0.00933360895990252	0.16	0.0839123428291074	1.07157308760142
TCGA-DD-AAD6-01A-11R-A41C-07	0.0216351898674089	0	0	0.0667929128215932	0	0.325510827811295	0	0.00116378022228366	0.159786638934653	0	0	0.0634005293324468	0.0487415044946432	0.125094671669778	0.0463698454711928	0.115263028706394	0	0	0.0202320541026374	0	0	0.00600901656567458	0.539	0.00178265365138186	1.1103889382788
TCGA-FV-A2QQ-01A-11R-A22L-07	0.0512200885301278	0	0.0130966751668079	0.139648510272254	0	0.144373739875256	0	0	0.0987003865563069	0	0	0.125220869484111	0.0184741922800557	0.0380847707699509	0.0891536631141781	0.148922676756753	0.0176867649271928	0	0.109941265021025	0	0	0.00547639724598048	0.239	0.0535963490824363	1.0746069424051
TCGA-2Y-A9GX-01A-11R-A38B-07	0.0249887507092607	0	0.0359260563329592	0.131097111556799	0	0.287685609691317	0.0061131993418609	0	0.0226724535634012	0	0	0.0108490513743465	0.0132575410489039	0.136915128543796	0.0521813663533312	0.183209058965733	0.0626305597644214	0	0.0324741127538702	0	0	0	0.101	0.116385946073297	1.04195354417145
TCGA-BD-A3ER-01A-11R-A213-07	0.0190723967905604	0	0.0323414790144284	0.0318453340374688	0	0.136769226701192	0	0.00996517873570055	0.186437912240312	0	0	0.0365436659569016	0	0.174208089419737	0.0536307377145619	0.245725951693697	0.0403286901001292	0	0.0063683422437625	0	0	0.026762995351549	0.206	0.0681272451370152	1.06667961876795
TCGA-DD-AADC-01A-11R-A41C-07	0.0554558677211552	0	0.0573225531332523	0.0785766651707632	0	0.085389135098298	0	0.0601845727623478	0.111783834682288	0	0	0.0571678895361137	0	0.173827758382118	0.14199011288016	0.114609412889411	0.0629378388257464	0	0	0	0.000754358918346285	0	0.0659999999999999	0.143649671844088	1.03679574821787
TCGA-BC-A10Z-01A-11R-A131-07	0.0402353527421366	0	0.00704069779319037	0.101464269509155	0	0	0	0.0980849868103708	0.0567583500989633	0	0.0528713514823313	0	0.0135481029071668	0.0574300841643516	0.0150629632830982	0.338277759318765	0	0.0798226852415908	0.113330173834324	0	0	0.0260732228145563	0.773	-0.0175532695050114	1.08408622805511
TCGA-5C-AAPD-01A-21R-A39D-07	0.00271553810857101	0	0.167502428892966	0.151810376599832	0	0.0437752152718901	0.0500015049145291	0.053011813314638	0.134155932988473	0	0.0231203197456785	0	0.00300042438504228	0.105769249683059	0.115637618206307	0.0863709245848604	0.0429915980425933	0	0.0139324130545331	0	0	0.00620464220702762	0.012	0.257301982078014	0.983823074382272
TCGA-DD-AAED-01A-12R-A41C-07	0.0611402336184398	0	0.0255765090410278	0.0295598248216159	0	0.185998282227785	0	0.0366736437059961	0.144923801826995	0	0	0.0249163336354051	0	0.290484506696012	0.0563235825721335	0.126795033989574	0	0	0.0176082478650164	0	0	0	0.133	0.098098402740088	1.06146920476884
TCGA-DD-AACI-01A-11R-A41C-07	0.00879228710221262	0	0.0424099394826509	0.255528920724846	0	0	0.0486883448446309	0.0838805579100056	0.138549108040361	0.0678679869104452	0	0.0360172517561485	0	0.0543363796753168	0.0847818338770692	0.149995425363215	0.00431255812096696	0	0.0131654149612811	0	0	0.0116739912308506	0.0669999999999999	0.142493961789049	1.04824143422201
TCGA-G3-A25Y-01A-11R-A16W-07	0.0388574201472726	0	0.0180552837279905	0.0752706992475927	0	0.244403394143825	0	0.0426998120673091	0.13612818648016	0	0	0.0288395135802761	0.0107398298184541	0.0402628779270076	0.102228032455301	0.189522197222502	0.00640259802208709	0	0.0649102651553345	0	0	0.00167989000488772	0.198	0.072486077267793	1.06678260470429
TCGA-ZP-A9CY-01A-11R-A38B-07	0.0897421575186751	0	0.0175360137505519	0.057467736249959	0	0.118986623579375	0	0	0.0777215710300765	0	0	0.0518694049538111	0.0153901090097234	0.117042520595838	0.128599893887529	0.235933891019507	0.0218234792584514	0	0.0606173063460862	0	0	0.00726929280041582	0.189	0.0750858472732784	1.05743990253549
TCGA-PD-A5DF-01A-11R-A27V-07	0.0234485203008457	0	0.0132111147276329	0.0414360560574576	0	0.0922224528060624	0	0.0261239284777217	0.102535421964102	0	0.016873661330133	0	0	0.489238773596441	0.0826410092065286	0.0573027664401846	0.0103366253026401	0	0.0419223688819384	0	0	0.00270730090831203	0.015	0.23927037621008	1.01756092160885
TCGA-DD-A114-01A-11R-A131-07	0.0643740183373984	0	0.0560684612084337	0.122996331966986	0	0.151918610641829	0.0179283756441583	0.0400754782929451	0.0948343425789819	0	0	0.0252288210229807	0.0241911841240702	0.137016000179206	0.112425786433911	0.0712300607558522	0.038128896735642	0	0.0430400082592707	0	0	0.000543623818335171	0.042	0.172319167337108	1.01800616681557
TCGA-DD-AAVY-01A-11R-A41C-07	0.00048537236165372	0.00685827344408135	0.0415960230959971	0.107305495310688	0	0.0895869891095823	0	0.00557478703904288	0.0103445828493475	0	0	0.0895676307415809	0.0294516381242464	0.0806297684585802	0.153725553203089	0.0897968314934139	0.014725850743689	0	0.251662340720452	0	0.000532059687732836	0.0281568036168229	0.341	0.0306797698340517	1.08404115650475
TCGA-BC-A10S-01A-22R-A131-07	0.00104742673369835	0.00706386732595707	0.00455093825990638	0.0912547363644813	0	0.200498872728528	0	0.0228238285069497	0.0998656817102016	0	0	0.0787704071732811	0.00746437363583374	0.0579351538033681	0.0293608864967099	0.357571397731419	0.00401655921357801	0	0.0361763393835189	0	0	0.00159953093256904	0.336	0.0316676640658475	1.08647470581968
TCGA-CC-A123-01A-11R-A131-07	0	0.00915001833219931	0.0115773070297659	0.0332391048374831	0	0.22189145838182	0	0.0358331769996762	0.177207338940749	0.0602954197506223	0	0.0160308664168767	0.00196304645714327	0.0634917293629773	0.0592154781750802	0.230906886976398	0.0579614392767627	0	0.0212367290624468	0	0	0	0.404	0.0213284780641644	1.08938578134599
TCGA-MI-A75H-01A-11R-A32O-07	0.0102021317900426	0	0.00491603954095313	0.218401441398753	0	0.102309026067799	0	0.0097829616327725	0.0520853570065332	0.00263438080370745	0	0.134352753150291	0.0728534317499333	0.0357794173612753	0.124851856606847	0.0810289263683548	0.0404207767807737	0	0.110381499741964	0	0	0	0.11	0.109374359277611	1.06071508691438
TCGA-DD-AADG-01A-11R-A41C-07	0.0556896944640421	0	0.0536993463576073	0.368019339684853	0	0.0273728005295732	0	0.0236726704311537	0.0050963487144152	0	0	0.0885333338265068	0.0200273606900766	0.091282363609025	0.0637310581417691	0.0759079791675296	0.00880742716869567	0	0.118160277214752	0	0	0	0.266	0.0458976360879537	1.08487600896098
TCGA-BC-A10U-01A-11R-A131-07	0	0.00140093196702655	0.00492334743881859	0.0481906162916651	0	0.195921689195878	0.00501500241545476	0	0.0861797990858868	0	0.0724551351123153	0	0.0471381988660586	0.20065163473785	0.0157564966241311	0.181452608204308	0.00669036754971029	0	0.133738578521021	0	0.000485593989877162	0	0.153	0.0879865686366976	1.05154241710709
TCGA-CC-A7IG-01A-11R-A33J-07	0.00436311681205889	0.0105919906276812	0.0207312383305905	0.0340008623502905	0	0	0	0.0131139068879	0.136522494615782	0	0	0.113241304331529	0.0260809662395743	0.269607813981608	0.0373717830256118	0.153555013631284	0.0307768115249575	0	0.136041526607032	0	0.00836284117507544	0.00563832985902423	0.12	0.103713910518146	1.05231991702487
TCGA-DD-A3A3-01A-11R-A22L-07	0.0228492577659477	0.00413273817523148	0.0105434996232811	0.0655035532243825	0	0.201654237316942	0	0	0.139557661403122	0.018333031803645	0	0.0391658256880267	0	0.135956938270915	0.0721115850687935	0.190765935325064	0.0376293188888214	0	0.0558524850695763	0	0	0.00594393237625183	0.192	0.0744625230620984	1.05970951762643
TCGA-2Y-A9GZ-01A-11R-A39D-07	0.0465460114954223	0	0.133054946319237	0.115952491657545	0	0	0	0.083684854939798	0.0377390875534871	0	0	0.0565410776434083	0	0.120602656803479	0.0531735006292018	0.302633865527979	0.00651404759950898	0	0.0435574598309337	0	0	0	0.0669999999999999	0.142862601914198	1.02947863968253
TCGA-K7-AAU7-01A-11R-A38B-07	0.040254366075515	0	0.0191831960181668	0.0349253631365726	0	0.133278636882752	0	0.0680274561705367	0.0543376243594025	0	0	0.0304779420952101	0	0.22961413926312	0.073660243051216	0.141521003197682	0.0687843011579866	0	0	0.0194177993543383	0	0.0865179292375017	0.182	0.0772357375673389	1.06245356680361
TCGA-BW-A5NO-01A-11R-A27V-07	0.0349800020259016	0	0.123475810501375	0.0863762422115997	0	0.161761198231292	0	0.0451102134173544	0.0866078038711587	0.0715480156545596	0	0.0656076634717159	0	0.0930854044881608	0.0572438435574383	0.115269996377544	0.00671887192836053	0	0.0339706955430532	0	0	0.0182442387204866	0.021	0.221965803550856	0.999896032168418
TCGA-DD-AAVX-01A-11R-A41C-07	0.0521246894748683	0	0.0106569651460519	0.122283754813119	0	0.238585097602923	0	0	0.0996688163954975	0	0	0.0561509213946707	0.0198983346671777	0.0739414168983641	0.124709019591645	0.136499913652577	0.0156093053853208	0	0.0466279946659894	0	0	0.00324377031179517	0.206	0.0680515504775196	1.07163137839125
TCGA-DD-A4NJ-01A-11R-A27V-07	0.0335072735344766	0	0.0425969456407388	0.0413709483112202	0	0.237798236025871	0	0	0.0351935379864096	0	0.022046517594835	0	0.0127469317605052	0.0259102654053353	0.111810043950088	0.202049898892723	0.198344216295475	0	0.0338388643993629	0	0	0.00278632020295938	0.117	0.105651405729196	1.03919726798835
TCGA-DD-AACS-01A-11R-A41C-07	0	0	0.0321707143800876	0.142984416864873	0	0.0225386144046746	0	0.074271588122484	0.0596395697896484	0	0	0.0950832442717736	0.0122771847914281	0.117099738193189	0.113224159961849	0.169725558829174	0.037808638917447	0	0.0957850530754789	0	0	0.0273915183978936	0.822	-0.0218085576714451	1.09710747081653
TCGA-UB-AA0U-01A-11R-A38B-07	0.0159228357429852	0	0.00871018281604276	0.0791208149495273	0	0.213553142629023	0	0.0101071602064838	0.0667944787512583	0	0	0.04802119729387	0.0260446002973523	0.01557682515182	0.134478425986285	0.161496629012567	0.151596217427496	0	0.0683536748351976	0	0	0.000223814900091654	0.331	0.0330479900670267	1.07409442287632
TCGA-CC-A9FW-01A-11R-A37K-07	0.0526292506053377	0	0.0837868664032864	0.170041918556176	0	0	0	0.0720275722063198	0.167008778488233	0	0	0.0651448869464464	0.023165665132392	0.184008202139143	0.0594443549621885	0.0358581013232038	0.0347830718754	0	0.0521013313618732	0	0	0	0.031	0.189601571397931	1.01310229434141
TCGA-CC-A8HT-01A-11R-A36F-07	0	0.0309219426392424	0.0119992707516394	0.0588653830975763	0	0.143387371368014	0	0.0479123337661321	0.129674896085287	0	0	0.0785286884196622	0.0191229059391144	0.172223962081754	0.0631301893279981	0.0779478033425086	0.0537284301962074	0	0.0870443847708349	0	0.00512643644161756	0.0203860017724111	0.16	0.0838713004867145	1.05251609497811
TCGA-G3-AAUZ-01A-11R-A38B-07	0.00976947496507282	0.000505708945392018	0.0854286899806884	0.119538927132843	0	0.219595137648562	0	0.0341306741339132	0.118260689496159	0	0	0.0633548782062584	0.00946157036295687	0.00383173939762375	0.10585516306225	0.175672248461581	0.00950030955607508	0	0.0450947886506234	0	0	0	0.071	0.136898098255822	1.04228568260068
TCGA-G3-A25U-01A-11R-A16W-07	0.00650902832650949	0	0	0.0763216394356019	0	0.132252149929444	0	0.00949045033204795	0.0420646988018545	0.0041318983562319	0	0.0708074414029537	0.0541798349418622	0.00721021181473844	0.129643562750731	0.247323114666185	0.0231868165950789	0	0.124191198051706	0	0	0.0726879545950541	0.545	0.00063198540416769	1.08815647396912
TCGA-DD-AAEK-01A-11R-A41C-07	0.065061938234853	0	0.00380562850951854	0.112906939396659	0	0.195748403541122	0.00504238228703082	0.0474951637575045	0.0860718058045119	0	0	0.0682767619959413	0	0.095683182224063	0.120950004732256	0.0990885379956088	0.0220283499056513	0	0.0743125674369241	0	0	0.0035283341783562	0.086	0.123621887867826	1.04605160253616
TCGA-DD-AAEH-01A-11R-A41C-07	0.00610315413431362	0	0.0242448995589718	0.465298171260458	0	0	0	0.0760649059036679	0.111683830217141	0	0	0.090657673611561	0.0160876619916262	0.00164554420814704	0.0597651177605592	0.0556273642864595	0.0238532812563439	0	0.0614195513846811	0	0	0.00754884442607025	0.081	0.126054307422438	1.08902038659449
TCGA-DD-A73F-01A-11R-A32O-07	0.0152371992349696	0	0.00554331003835724	0.284268832515329	0	0.227403884037658	0.0215211480769903	0.048300169800015	0.104931700968037	0	0	0.0207342123194762	0.0144955878758002	0.0526824491408798	0.0753087095342649	0.108840414108135	0.0115359310871194	0	0	0.0058217325779491	0	0.00337471868502032	0.051	0.159566275359375	1.05562905687854
TCGA-2Y-A9HA-01A-11R-A39D-07	0	0.0145608297159535	0.00788007911649601	0.0143916979914607	0	0.13991121627368	0	0.00187404995632869	0.0434760116232946	0	0	0.115179926886947	0.0313652609710477	0.225862676800708	0.0536267613914539	0.144451672628832	0.00114744804571302	0	0.197481041062866	0	0.00879132753521865	0	0.162	0.083509095545439	1.05785804809505
TCGA-UB-A7MC-01A-11R-A33R-07	0	0.00609025926356103	0.0127174868724521	0.0343701299765184	0	0.201693150257786	0	0	0	0	0.033738243389654	0.0257599290568816	0.0470248507472831	0.0467050561232549	0.175340333194072	0.172828391977753	0.0280214085046505	0	0.211775032340514	0	0.00393572829562052	0	0.478	0.00969069665580401	1.09057082871711
TCGA-DD-AACG-01A-11R-A41C-07	0.0105167559404011	0	0.000966075732798166	0.0497505446149538	0	0.160464953038643	0	0.0130087668448936	0.148201604099669	0.0741704721416243	0	0.00853614066444133	0	0.151680213898549	0.0218727513412449	0.312131557428863	0.0279908455592086	0	0.02070931869471	0	0	0	0.142	0.0908568829504362	1.06236500682053
TCGA-2Y-A9GY-01A-11R-A38B-07	0	0	0.101862533152298	0.271205579532974	0	0.00190165700750205	0.0763031565456523	0.0375887991074656	0.13032291638684	0	0.00438483729162468	0.00613502758364274	0.0206736235456881	0.101859816585783	0.0546814338682147	0.139326238526737	0.0537543808655766	0	0	0	0	0	0.039	0.176476490978186	1.01785118730821
TCGA-DD-A1EF-01A-11R-A131-07	0.123623740742889	0	0.0156316514400099	0.109187854624831	0	0.159920022923365	0	0.0399985368873464	0.16492700811749	0	0	0.0395003630854141	0.000138614652964056	0.108416508184708	0.0535158565843529	0.066604874168306	0.0765946852551858	0	0.0419402833331391	0	0	0	0.034	0.183105340543471	1.01718465734918
TCGA-DD-AADQ-01A-11R-A41C-07	0.0458593215213798	0	0.00345641868370029	0.267372026306993	0	0	0.026874527567267	0.0523949203457454	0.217914407907311	0	0.00823811419607604	0.0513428197027026	0.00768434374688417	0.0452129633567637	0.0845989505351759	0.118436057276253	0.0101578565362595	0	0.0604572723174891	0	0	0	0.549	0.00015954210029779	1.11475728264193
TCGA-DD-AACA-01A-11R-A41C-07	0.1097823450158	0	0.119094621295215	0.225227771480573	0	0	0	0.00356739476978256	0.0687557876275221	0	0	0.0607919468104997	0.0193682628555222	0.0236354215261709	0.113966649896898	0.167804107577586	0.025970117723412	0	0.0529519672840575	0	0	0.00908360613696046	0.156	0.0862374457458907	1.05836149226105
TCGA-DD-A1EK-01A-11R-A213-07	0	0.0042005303105153	0.00651826481639942	0.0834897590863083	0	0.194647165132433	0	0	0.0299131555247018	0	0	0.0622890693499525	0.0135883721408264	0.140899495492867	0.0473342752571289	0.240947654018674	0.00173039539052383	0	0.12835270721992	0	0	0.0460891562597497	0.159	0.0842991880457205	1.05226329334627
TCGA-DD-AAD2-01A-11R-A41C-07	0.0350487755428206	0	0.00695641147321247	0.0996445937854437	0	0.207849693810476	0	0.00642400772524804	0.130180702613339	0	0	0.0575719050987715	0.015026819818252	0.192702272328225	0.0893600971110961	0.117563054372402	0.0197595055718962	0	0.0194667687734946	0	0	0.00244539197532319	0.149	0.0885570737053531	1.06370938770665
TCGA-DD-A11C-01A-11R-A131-07	0.0206357707422747	0	0.00514407351198656	0.0453357455633393	0	0.274771337311263	0	0.0303356236516264	0.0563599952085306	0	0	0.119620742601788	0.0122618258594713	0.0160753462134272	0.0454905824907097	0.181125770957605	0.0321531088288983	0	0.160690077059081	0	0	0	0.531	0.00294009301002568	1.09180971089222
TCGA-DD-AAEI-01A-11R-A41C-07	0.00378360966910821	0	0.00313946817766894	0.111643395941653	0	0.137455671356325	0	0	0.106786462252966	0	0	0.056208081128884	0.0151705175841336	0.135077445166484	0.123944145313055	0.149806575463897	0.0307618825235369	0	0.123520749426548	0	0	0.00270199599574046	0.204	0.0692819768165921	1.06318125080831
TCGA-G3-AAV5-01A-11R-A37K-07	0.127977310210182	0	0.00225885489095502	0.157832785688824	0	0.0102277464328029	0	0.0279864823762773	0.130665922508246	0	0	0.0246829273203088	0.0340405453689454	0.0652535148738789	0.0848888752850838	0.306882785175453	0.00022620119530375	0	0.0270760486737403	0	0	0	0.379	0.0251563208019828	1.07909058871152
TCGA-DD-AADK-01A-11R-A41C-07	0.0837700701223875	0	0.0986031214258311	0.0556907830625541	0	0.161096713674408	0	0.0411517978399254	0.177918283202435	0	0.016296496919488	0.0136055717917802	0.00983160313459263	0.0372655493160983	0.0765768690337727	0.124314009757725	0.0738544396363268	0	0.0300246910826751	0	0	0	0.014	0.249319570667319	0.985067380252049
TCGA-2Y-A9H5-01A-11R-A38B-07	0.0279370090820366	0	0.0379950481501593	0.0969362442142923	0	0.216086074841296	0	0.0938007568055473	0.166383640729585	0	0	0.0404298264073102	0.00912651407068697	0.0616989810279863	0.0688861218025804	0.0776148133369133	0.061074255955997	0	0.0420307135756089	0	0	0	0.21	0.0647965117556652	1.07864567897765
TCGA-FV-A3I0-01A-11R-A22L-07	0	0.0677826632440612	0	0.0271600462440825	0	0.113585468808796	0	0.00233906513544962	0.0968000059827192	0	0	0.0673234437348997	0.0264331266462719	0.293654633901663	0.0398491846678007	0.214643290765384	0	0.0102746044418217	0.0256486173362843	0	0	0.0145058490907659	0.0590000000000001	0.151980582398172	1.03765382403041
TCGA-CC-A7IL-01A-11R-A33R-07	0	0.0333408099494551	0.0212058886204076	0.0365495724850584	0.0293689652611627	0	0	0.0248048318414009	0.0311040685554573	0	0	0.103931327711046	0.0213038983774265	0.231991211518987	0.0658359018787509	0.115135831578096	0.0104341650731416	0	0.243544755278704	0	0.0281079145726441	0.00334085729826063	0.122	0.10259282744584	1.05038762283639
TCGA-DD-A115-01A-11R-A131-07	0.0153019966975805	0	0.00638018407774339	0.11351270759475	0	0.188349101791112	0	0.0489556465965481	0.131305200666729	0	0	0.0741953440376965	0	0.0620945160511596	0.117832944542895	0.147525851298126	0.0159954683747146	0	0.0785510382709453	0	0	0	0.281	0.0415129175746057	1.08685700321656
TCGA-2Y-A9GS-01A-12R-A38B-07	0.0199376224342445	0	0.00485188228340982	0.0309579954287833	0	0.0717246534906014	0.00725384461873129	0.00178683611559528	0.0889097532862069	0.0199062019403351	0	0.0124546499173593	0	0.159778163531757	0.145703510386638	0.352708224120761	0.0214133009120418	0	0.062613361533535	0	0	0	0.16	0.0839956374537662	1.07158099723948
TCGA-ZP-A9CV-01A-11R-A38B-07	0.0627682532124779	0	0.0130771344434883	0.0692197755635588	0	0.373154385452756	0	0.00329122397911209	0.0642814591023087	0	0	0.0598464552916088	0.0267194757469301	0.0111328351995201	0.143309975110707	0.108087542188083	0	0	0.039093657250832	0	0	0.0260178274586173	0.238	0.0537220083806709	1.08941071551983
TCGA-BC-A69I-01A-11R-A311-07	0.0260895583472682	0	0.00559307777393746	0.130603913775807	0	0.0623762873262144	0	0	0.0870931787714768	0.0035497236013028	0.0360812637764628	0.0396573065312652	0.093987894988531	0.0625446034825505	0.0846648483630849	0.168572493608811	0.0675793292377816	0	0.119669408757516	0	0	0.0119371116579899	0.394	0.0228350029241277	1.06694060250654
TCGA-ZP-A9D1-01A-11R-A38B-07	0.0201671318455746	0	0.00816590743158335	0.0977902836833875	0	0.399137929135767	0	0	0.108767872761004	0	0	0.0700732506535654	0.00608361528191714	0.0864293639033486	0.0370247673096525	0.109669301798622	0.0149316797153436	0	0.0361490886918658	0	0	0.0056098077883686	0.434	0.0170642982761566	1.11287961603669
TCGA-MI-A75C-01A-11R-A32O-07	0.0314223630449682	0	0.00834204997411647	0.153219699562016	0	0.162932973871283	0	0.0114299991308089	0.316621047358925	0.00716437906237941	0.00824135851570921	0.00993811068241377	0.0085344330107113	0.0700675150782414	0.0784591119699431	0.109428088647093	0.00966307623686634	0	0.0130634595970583	0	0	0.00147233425746784	0.402	0.0215321658760103	1.11980755757004
TCGA-DD-AADV-01A-11R-A39D-07	0.0673724359063968	0	0.0247352222436572	0.0960022546822586	0	0.0531974119482197	0	0.0150066299031843	0.111777522916823	0	0	0.032870477008916	0	0.18112004072678	0.0556541088577148	0.250075958867995	0.0712830909016714	0	0.0364023836180199	0	0	0.00450246241836402	0.185	0.076267087094974	1.05694330595861
TCGA-BC-A10Y-01A-11R-A131-07	0.00265026630071459	0	0.0187014015025039	0.18508731281549	0	0.210350705804855	0	0.0186723583885461	0.123879483604781	0	0.00933026224249301	0.0253610378791557	0.0258206245410298	0.00174642692793001	0.134579002982408	0.195787185294247	0.0181493351143954	0	0.0298845966014501	0	0	0	0.281	0.0414068627375695	1.09427502458535
TCGA-DD-AACV-01A-11R-A41C-07	0	0.0315854221244254	0.0140068038849893	0.0369556777667837	0	0.297317476087093	0	0	0.0417174624818286	0	0	0.0686388478089974	0.0132923853080062	0.00633212823422059	0.0533124153579844	0.200818889579922	0	0.00556123889937028	0.225517870551916	0	0	0.00494338191446285	0.955	-0.0366793173552818	1.10046729657429
TCGA-DD-AADR-01A-11R-A41C-07	0	0	0.0214765935115299	0.105082247556949	0	0.272571197275279	0	0.00724461541241356	0.117803945980927	0.0657623661999751	0	0.0305620090270481	0	0.129599863769019	0.0511441051582708	0.142505336160751	0.0353989340453922	0	0.0208487859024449	0	0	0	0.208	0.0660871091473693	1.07812512481636
TCGA-EP-A2KC-01A-11R-A213-07	0.0305444129542937	0	0.0686053624233708	0.0502100899095009	0	0.0857761153103548	0	0.0614677248760598	0.132844388205465	0	0	0.0407212543914895	0.00606986992129232	0.0464122238907663	0.174335732887221	0.174216373674857	0.0450129128026533	0	0.0837835387526751	0	0	0	0.117	0.105539158612716	1.04989255220355
TCGA-DD-AACJ-01A-11R-A41C-07	0	0.0130738061900333	0.0189086370780118	0.0230543112204629	0	0.0304201137176495	0	0.00371520884933023	0.119323505431312	0	0	0.0640715138849702	0.061776449713789	0.177829923354469	0.00443950722196848	0.216731115371556	0.0224180601916212	0	0.212770459576503	0	0	0.0314673881983236	0.136	0.0951453964709407	1.04912616525703
TCGA-BC-A10R-01A-11R-A131-07	0	0.00922486686454877	0.0065177850677185	0.049839114950303	0	0.225545533666034	0	0	0.093308228323756	0	0.0241733166102311	0.040690140773109	0.0990052441043668	0.00598802441140041	0.0806456789415464	0.182720720196329	0.0449692006082766	0	0.130577370423142	0	0	0.00679477505923835	0.888	-0.0277459054973122	1.08911250000418
TCGA-LG-A9QD-01A-11R-A38B-07	0.10285820069798	0	0.0348513035290184	0.0777319731744192	0	0.236959937991478	0	0	0.0722487206259405	0	0	0.0877752378134492	0.00989172189050609	0	0.108411283508878	0.124849531599594	0	0.00276932245053166	0.129110661467222	0	0	0.0125421052509821	0.301	0.0368592040307911	1.07876614888058
TCGA-WX-AA44-01A-11R-A39D-07	0.0651256426106585	0	0.00642255566645566	0.0519709969969113	0	0.233292236478773	0	0.0493395160581219	0.127302405883327	0	0	0.0125258184289945	0	0.158298398076248	0.120536967299113	0.125912505508908	0.00302643868849702	0	0.046246518303993	0	0	0	0.202	0.0711822219535772	1.0699303230317
TCGA-DD-A113-01A-11R-A131-07	0.00983265210003923	0	0.0255697467856602	0.169914691317721	0	0.0563733605017065	0	0.0322665697744477	0.130844765064315	0	0	0.0909561376467671	0	0.20656416037055	0.0706961804877441	0.123766402015553	0.0167008407238365	0	0.0665144932116594	0	0	0	0.383	0.0244100461314967	1.08888825943056
TCGA-FV-A496-01A-11R-A266-07	0.0289397334788232	0	0.0514462487552578	0.0977675066999505	0	0.0497534630951129	0	0	0.0466953734829505	0	0.0344531805735997	0.0540393172881932	0.0528836886693002	0.138537305527818	0.0842844832801027	0.0413397601848723	0.0187523045450885	0	0.289307476575496	0	0	0.0118001578434346	0.238	0.0540852038025698	1.06478600379139
TCGA-DD-A1EC-01A-21R-A131-07	0.0227359042911868	0	0.046833926019572	0.167804929422021	0	0.092589762975261	0.0419678446903404	0.0653753699336826	0.129749468274908	0.126007424805025	0.0146238707112357	0.0179826605782983	0	0.0910652417014579	0.0874420576650409	0.077568188525803	0.0182533504061682	0	0	0	0	0	0.054	0.156311047236798	1.04466350265911
TCGA-BC-A10Q-01A-11R-A131-07	0.0438076730396738	0	0.0229519000816374	0.131218313008294	0	0.134603296480216	0	0.0138101116939324	0.094057953673714	0	0	0.0690919362961817	0.103820784237073	0.0201004266606212	0.0468637272779836	0.287660246922537	0.0211938852686855	0	0.0048306280873468	0	0.0025950137821802	0.00339410348992328	0.513	0.00512668468703996	1.08615685509641
TCGA-DD-AAVW-01A-11R-A41C-07	0.0121003121285798	0	0.0133664939753943	0.0649955291693869	0	0.381025559817808	0	0	0.140376328465828	0	0	0.0510578452307301	0.0160139365598327	0.0345043470941911	0.017958970087069	0.143181152639768	0.0872091859043466	0	0.0382103389270656	0	0	0	0.275	0.0431644679624454	1.09058669399918
TCGA-2Y-A9H3-01A-11R-A38B-07	0.00387490507191135	0.00711172689900385	0.0849908638760988	0.0939738424251131	0	0.129086658171761	0	0.0462759739353391	0.121624214410312	0.0206855331565047	0	0.0688439530197573	0	0.0446958357223024	0.0572557742190543	0.093216611283812	0.0128853140265962	0	0.215478793782434	0	0	0	0.0620000000000001	0.148366807325183	1.02828281109356
TCGA-DD-A4NH-01A-11R-A27V-07	0	0.00559636775882426	0.0122585617988317	0.0348055330828969	0	0.107381142776169	0	0.00942893156304595	0.09323608956657	0	0.00507138851988927	0.00519038833169868	0	0.242148024589092	0.0258346619227218	0	0.18584917199201	0	0.0302312178178399	0	0	0.242968520280411	0.085	0.123992907535162	1.06346197611952
TCGA-CC-A7IE-01A-21R-A38B-07	0.0638321742823818	0	0.024595617938672	0.200271118285146	0	0.0347397205284142	0.0625291020201131	0.110334591419732	0.152307266724355	0	0	0.038071430747678	0.0159406773870928	0.157205053190476	0.0530769205526098	0.0449409384809049	0.0421553884424246	0	0	0	0	0	0.08	0.126943786577748	1.04967066098832
TCGA-DD-A4NQ-01A-21R-A28V-07	0	0.00870497450850645	0.00172967090071122	0.0669298435132951	0	0.0716157709825463	0.00131020999809901	0	0.140944542470948	0	0.00716851223934306	0.0256656394984492	0.0719017180144817	0.224528680116264	0.0905200171524049	0.169707508744093	0.00122031095435009	0	0.0254880148185823	0	0.0358128566844966	0.0567517294034287	0.259	0.0483834119471157	1.076840763976
TCGA-DD-A4NG-01A-11R-A27V-07	0.00597893792235024	0	0.00712782871922046	0.070271209493564	0	0.366630743799015	0	0.023699029726511	0.113445209340168	0	0	0.0431256273819347	0	0.111819709296143	0.0679251783131407	0.129341356836972	0.0263295491501937	0	0.0287492397180124	0	0	0.00555638030277436	0.287	0.0400263656524444	1.09430378885813
TCGA-DD-AAW2-01A-11R-A41C-07	0.0295868060386725	0.00294727030975928	0.00721413735710653	0.064893602282873	0	0.105971679295292	0	0	0	0	0.0166587168480139	0.158739617513472	0.0399053076196199	0.0749689954430998	0.107201001042246	0.106543742619603	0.00352387872270912	0	0.273639001059962	0	0	0.00820624384757043	0.491	0.00799083714454321	1.10181511641306
TCGA-DD-A73B-01A-12R-A32O-07	0.00483494515126285	0	0	0.0158049210669804	0	0.213640904540672	0	0	0.0350279573767208	0	0	0.153481459776927	0.0288142003382025	0.0892080623070176	0.0127509390818872	0.150673936986195	0	0	0.26728211122665	0	0	0.0284805621474844	0.973	-0.0399339611842334	1.11542054562235
TCGA-DD-A4NI-01A-11R-A27V-07	0.0460779799442781	0	0.0129749525148289	0.1543950089284	0	0.198729380458644	0	0.00652570735389195	0.112609764887475	0	0	0.0789800057853079	0.0256197887481436	0.0251622408683289	0.14943225609225	0.0716213628161551	0.0202500475868507	0	0.0851881530058031	0	0.0122692425554044	0.000164108454238751	0.157	0.0858777057694963	1.0731357747412
TCGA-MI-A75G-01A-11R-A32O-07	0.0257814186493609	0	0.00386871477982236	0.0465294734511795	0	0.174779952323076	0	0	0.0595998384102761	0	0	0.0543145258827522	0.0363545590017478	0.105720330433953	0.0785345811917811	0.162904268115205	0.00726421903183096	0	0.244348118729015	0	0	0	0.5	0.00652484911148408	1.08041650768142
TCGA-BC-A10X-01A-11R-A131-07	0.131730937976736	0	0.0279961078317667	0.102660961307945	0	0.117240942525166	0	0.0187251449433873	0.0709204151486916	0	0	0.0163024710358574	0.029939185105568	0	0.0768460597286229	0.29118312037298	0.0272911765901684	0	0.0741671497260716	0	0	0.0149963277070392	0.04	0.175246226706904	1.01023454990227
TCGA-CC-A3MC-01A-11R-A22L-07	0.0553120417373021	0	0.00143407305130718	0.0303973765955292	0	0.198442826831081	0	0.0100043439732274	0.120545928334581	0	0	0.0588898236908352	0	0.225007332297623	0.0841768443106961	0.133403251385323	0.0259542477575115	0	0.0468692463522031	0	0	0.0095626636827792	0.169	0.0816977513884689	1.06058638601421
TCGA-2Y-A9GV-01A-11R-A38B-07	0.0123761146351971	0	0.0386710422191416	0.0550482302514485	0	0.177791642710507	0	0.0186132470841175	0.0890856398347222	0	0.00507884587530801	0.0233501547694123	0.00710144564090992	0.0412395790341585	0.0570547028617092	0.451508107650215	0	0	0.0230812474331535	0	0	0	0.222	0.0608520676878834	1.07096923842812
TCGA-DD-A73G-01A-22R-A32O-07	0.00422941971934262	0	0.033297974267012	0.0589157688134595	0	0.0689355679919953	0	0.00927992946607908	0.174850146545915	0	0	0.0530625395263157	0.0116329530549822	0	0.0228740507600615	0.475227581318385	0.00229840918823693	0	0.0853956593482148	0	0	0	0.298	0.0380518846123332	1.07896364868686
TCGA-CC-5260-01A-01R-A131-07	0.018478574850472	0	0.0168025823935307	0.245861247603494	0	0.0674442381099635	0.00553102301647123	0.00634566144856052	0.114742031632273	0	0	0.0709355934327598	0.0196156858465923	0.0642472745895697	0.0366290975839329	0.221430822029425	0.0325392506552058	0	0.0687967258367353	0	0.0106001909710141	0	0.159	0.0843728297332876	1.0583044690788
TCGA-CC-A7IK-01A-12R-A33R-07	0.0644403431462777	0	0.0163871367066041	0.0823627119608727	0	0	0.0448503648410884	0	0.0641778397504706	0.0135961070573091	0.151789606584414	0.0280438590789203	0.0382874437872396	0.0422329025248534	0.155048006685988	0.260749356726887	0.00484358264353734	0	0.015870653684394	0.00255833598966581	0.0147617488314781	0	0.628	-0.00832196055340209	1.10823585829604
TCGA-DD-A4NL-01A-11R-A28V-07	0.0377768747566427	0	0.0041991060234805	0.0847734381433956	0	0.242320883701918	0	0	0.0723185527205953	0	0	0.0420031038706902	0	0.0814035677686534	0.0393078973658161	0.333773901192679	0	0	0.0621226744561295	0	0	0	0.453	0.0137752177401161	1.08610700327915
TCGA-DD-A3A1-01A-11R-A213-07	0	0	0.00330239585246099	0.0882622456312796	0	0.144625643727177	0	0.022201038798024	0.171574157883015	0	0	0.0585122350743423	0	0.131828737687519	0.0330092376152323	0.243523086263437	0.000555565799472822	0	0.0303809401565101	0	0	0.0722247155115298	0.393	0.0230839911665412	1.0901693600445
TCGA-G3-AAV2-01A-11R-A37K-07	0.0508044058335391	0	0.000163000962031549	0.0473758049041962	0	0	0	0	0.0379805090907191	0	0.107831817375315	0.0323562908711757	0.017304094837307	0.0399543584873181	0.0403842320288478	0.373071364182216	0.00989778830780967	0	0.242876333119525	0	0	0	0.532	0.00278203532464277	1.09173046668768
TCGA-BC-A216-01A-11R-A155-07	0.136114624443229	0	0.0427815327465959	0.454925393347803	0	0	0.102049458861759	0.0597054523619759	0.0615512166932385	0	0	0.0101169979775253	0.00811623813703645	0	0.0635781343404193	0.0326608778825089	0.00132550706893354	0	0.0153662421807341	0	0	0.0117083239582414	0.045	0.16797021450614	1.05538277476032
TCGA-DD-A4NV-01A-11R-A311-07	0.00515164393188277	0	0.0116736461774686	0.102115668967207	0	0.261982813884512	0	0.0145391001112601	0.0695698929439675	0	0.0521084606318232	0	0.0405796432073763	0.0909450836153947	0.0856871164504344	0.216784166297368	0.0179045423716916	0	0.0250900215828591	0	0	0.00586819982675552	0.341	0.0306820506518436	1.08146682139112
TCGA-ED-A627-01A-12R-A311-07	0.0465869459691531	0	0.0480128754566664	0.237766930279751	0	0.24014332180993	0	0.0271224642761125	0.0100764037060103	0	0	0.0529696828639677	0.0210079422953531	0.0366175361768938	0.115842190552688	0.114669067129131	0.0143684229915115	0	0	0.0270794403696858	0	0.00773677612314481	0.078	0.128942463810895	1.05437087492035
TCGA-RC-A7S9-01A-11R-A33R-07	0.0239709130226238	0	0.061552189024793	0.104779604258437	0	0.156217582709431	0.0102412366084618	0.0638686757091565	0.109595106085675	0	0	0.0750091100248852	0.014896501271057	0.0399832413968715	0.151168128549268	0.0935727143478826	0.0490189930997663	0	0.0450968822802289	0	0	0.00102912161146249	0.323	0.03408204304482	1.08833171504951
TCGA-DD-AADD-01A-11R-A41C-07	0.031090174620659	0	0.0171710840560602	0.26575203689568	0	0.026514247019514	0	0.0693484034263561	0.0601328800374529	0	0	0.0440918792807778	0.00969493341538714	0.0653245046183588	0.10813866340364	0.219045470061037	0.0241700403402567	0	0.0595256828248205	0	0	0	0.4	0.0217480443923835	1.08619319587926
TCGA-BC-A10W-01A-11R-A131-07	0	0.00362930745642107	0.0050477034646188	0.0785904578275908	0	0.0728347049219312	0	0.0498420655382984	0.0764870064196504	0	0	0.0263408397904061	0.0511600223739235	0.117132502025635	0.12534246959623	0.224258601030891	0.128940928179647	0	0.0378817449031559	0	0	0.00251164647160022	0.4	0.0218387233356875	1.08141435454399
TCGA-BC-A3KG-01A-11R-A213-07	0.0312282269640812	0	0.0219449294619859	0.142748375252614	0	0.292489071182759	0.00436114417722956	0.0470411808593394	0.0679188358308303	0	0	0.0364530993107591	0.0597107650553265	0.09158081568314	0.0860935529999586	0.0773296438020039	0.0185257274006089	0	0.00395184135376641	0	0	0.0186227906655977	0.782	-0.0181440607041281	1.11506256970349
TCGA-DD-AACN-01A-11R-A41C-07	0.100171679335983	0	0.067687247840221	0.134659640600794	0	0.244760135447497	0	0.0329194647016133	0.0467483382930925	0	0	0.0612693072359557	0.0230844943284096	0.0141069333322487	0.104925992107416	0.0657194577375444	0.0622813343124276	0	0.0416659747267964	0	0	0	0.027	0.202381590160712	1.01186013291542
TCGA-G3-AAV6-01A-21R-A37K-07	0.0251026564544863	0	0.00620823550612245	0.138726919208745	0	0.180646495422161	0	0.0205151484989361	0.130273096964995	0	0	0.0491827031631497	0.00161678150943909	0.274937284649975	0.0201048981393378	0.0751785328201419	0.0151971431537593	0	0.0615319520853784	0	0	0.00077815242337327	0.44	0.0162880918086293	1.10056596410492
TCGA-DD-AAVZ-01A-11R-A41C-07	0.0548729910634813	0	0.0108272410718004	0.0742298698688218	0	0.38808061235882	0	0.0102329029788805	0.0554451475007849	0	0.0350402121507288	0.0168942292756608	0.0396026773460255	0.0619818987743353	0.0406326559027298	0.0957476827358084	0.0301178279938859	0	0.078750619904378	0	0	0.00754343107385813	0.683	-0.0120501825118551	1.10186906677513
TCGA-CC-A9FU-01A-11R-A37K-07	0.0036994886112828	0.00812229607373758	0.0789556592797062	0.0954117489669956	0	0.111825909919661	0	0.0709554777644342	0.215454444969246	0	0	0.0466390266532015	0	0.127152926659794	0.0852637526383049	0.0505467808707747	0.0647444573497907	0	0.0412280302430706	0	0	0	0.099	0.117249841897337	1.04901290067628
TCGA-DD-AACE-01A-11R-A41C-07	0.08728291517738	0	0.104866005894447	0.0954650412115087	0	0.164236427005576	0	0.03523345090292	0.111805340813095	0	0	0.0396948734194426	0.020870505675739	0.0639090017211917	0.127509720322564	0.104019639073704	0.0299749269300547	0	0.00980894854909512	0	0	0.00532320330328221	0.032	0.188300757855572	1.01675731604306
TCGA-BC-A3KF-01A-11R-A213-07	0.00364507403136595	0	0.00226966963304324	0.0619866625910386	0	0.312286154440839	0	0	0.0745673980524216	0	0	0.0383898296159879	0.031734361386454	0.0388448176460002	0.101264433368734	0.124975252733507	0.042745205877083	0	0.164707476268338	0	0	0.0025836643551868	0.484	0.00849346586703014	1.08698299153125
TCGA-ZS-A9CD-01A-11R-A37K-07	0.0153275639822767	0	0.00693341333100505	0.0503329330375842	0	0.232678765991338	0	0	0.112643332349925	0	0	0.0455370284976477	0.0244272416172596	0.12096652664199	0.116728362288628	0.151935611856197	0.0314007881986821	0	0.0457700224065801	0	0.0107945047021096	0.0345239050987774	0.204	0.06881780200358	1.06360873111748
TCGA-DD-AADY-01A-11R-A41C-07	0.0366532104358848	0	0.00130752928203236	0.0684090619892422	0	0.308205148928078	0	0.0132630237762347	0.0863851334119638	0	0.0537952264379097	0.0024119025669658	0.0130530112509135	0	0.151267522732434	0.216857860631679	0.0251061879922708	0	0.0232851805643915	0	0	0	0.615	-0.00656793414827476	1.11081597152913
TCGA-2Y-A9H4-01A-11R-A38B-07	0.00203616283494206	0.00592942443406187	0.00690014248794009	0.109524101788371	0	0.101069448372219	0	0.00286468642759844	0.231762251328957	0.0185388636318273	0.0165336341144797	0.0475321973636908	0	0	0.0661655926129572	0.20154727750199	0.140246608856741	0	0.0493496082442249	0	0	0	0.421	0.0187617980269051	1.08713205800368
TCGA-WX-AA47-01A-11R-A39D-07	0.0985466672481237	0	0.100363841970165	0	0	0.152381754105755	0	0.0124470684808217	0.0980852469693813	0	0.148212730436801	0	0.00314362794451084	0.288878038456343	0.0246774492178555	0	0	0	0.0679780118988041	0	0.00063520481306515	0.00465035845837299	0.209	0.0654422598714421	1.06824059052654
TCGA-G3-A5SJ-01A-11R-A27V-07	0	0.0172765615805435	0.0667922740385987	0.136619079009445	0	0.181657433154993	0.022040647792385	0.08415702620338	0.0969505678167258	0	0	0.00642568358655233	0	0.103170876234873	0.0649972159787726	0.0961445352150186	0.0822367313561598	0	0.0132223360283214	0	0	0.0283090320042309	0.082	0.124938184462836	1.04057078476159
TCGA-YA-A8S7-01A-11R-A37K-07	0.00384904565381117	0.00735352402508097	0.0042368987497554	0.0484291920243511	0	0.124604273820267	0	0	0.0883741940927896	0	0.014349171462304	0.0286979415818913	0.225066056300313	0.0170678468080923	0.051376209119987	0.275557750157856	0.00448064716985262	0	0.0937364666778543	0	0	0.0128207823557946	0.274	0.0436292279596699	1.06535384428836
TCGA-FV-A495-01A-11R-A266-07	0.0563063819775827	0	0.0357705311649424	0.084918162233901	0	0.239866169291259	0	0.0244388898728602	0.151342116420281	0.0165226237803768	0	0.0523905698513777	0.024089682650431	0.0224296626937149	0.0642181388365895	0.154677748597228	0.0112329018922913	0	0.0563483886366546	0	0	0.00544803210050954	0.079	0.128656302264937	1.04317205575279
TCGA-DD-A4NP-01A-11R-A28V-07	0.0532441175131737	0	0.0398155107695399	0.0710739326371493	0	0.0711246430076452	0	0.00786131073251522	0.0306360503465459	0	0.05527008212951	0.0526285050087497	0.0136499750696019	0	0.0248852683525452	0.25927142522835	0	0	0.306860925920136	0	0	0.013678253284538	0.515	0.00488329880924847	1.08607646131205
TCGA-MI-A75I-01A-11R-A32O-07	0.00167909980164429	0.00454970058869676	0.00289247068725016	0.225389381169148	0	0.094790471114455	0	0.0443756838711001	0.132052821447436	0	0	0.0259766596514132	0.0318752939729172	0.121647036642387	0.0390100471165742	0.136355343587854	0.0208033205776219	0	0.102364357817495	0	0.00630109706547676	0.00993721488852986	0.286	0.04025851028751	1.07777256047049
TCGA-DD-A3A5-01A-11R-A22L-07	0.0311216207510104	0	0.00345281527000471	0.310639462551172	0	0.120736551336368	0	0	0.194213600317465	0	0	0.073846293337824	0	0.0383970380864287	0.0386586212711595	0.152781887017072	0	0	0.0286406509643945	0	0	0.00751145909710121	0.554	-0.000648265059208056	1.13417295721869
TCGA-DD-AACY-01A-11R-A41C-07	0.00098510703494918	0	0.0134101794407353	0.206484125425433	0	0.175359443699878	0	0.0807614710334963	0.11766763369931	0	0	0.0941712433677122	0	0.0195247691843962	0.0518140072660329	0.187799866712286	0.0355877569815645	0	0	0.016434396154207	0	0	0.757	-0.0169074179635538	1.1318489618403
TCGA-CC-A5UC-01A-11R-A28V-07	0.0520610248328314	0	0.0597791240901568	0.0609570647610875	0	0.0553866514234594	0	0.0264310358914724	0.154297890957266	0	0	0.0431859454071118	0	0.209006857503915	0.0962721169390187	0.145647464038949	0.0474718830804211	0	0.045312815697062	0	0	0.00419012537724853	0.054	0.156033102732281	1.0243761089783
TCGA-CC-A8HV-01A-11R-A36F-07	0	0.0380010934742796	0.0115149400818395	0.117389561552976	0	0.0540567567954411	0	0.0109660157487499	0.138251388001215	0	0	0.203916321804312	0.0262911003957349	0.167444041750142	0.0360473397483953	0	0.0301137889467404	0	0.15394536706798	0	0.0092048817338086	0.00285740289838533	0.406	0.021247339181161	1.1046618632412
TCGA-BC-A5W4-01A-11R-A28V-07	0.000825696524536734	0.00431122144783816	0.00988451721803734	0	0	0.139307326257111	0	0.123598780845766	0.0413828009967645	0.0483676626323805	0	0.086836157682788	0.0123268832797309	0.0850457705664781	0.0634212828015599	0.283050397860935	0	0.0560667536909356	0.0455747481951382	0	0	0	0.511	0.00539940906016195	1.08925871988168
TCGA-RC-A7SF-01A-11R-A352-07	0.0382436297514144	0	0.0216393087396603	0.138879550932285	0	0.167248543737936	0	0.0441087033201182	0.13316357215374	0	0	0.0904806266890392	0.00710188411208149	0.151077382190531	0.15511696285778	0.00789645143852122	0.00912518017040278	0	0.0315246653082512	0	0.00351650280493255	0.000877035793307353	0.221	0.0613314661935877	1.094346850927
TCGA-RC-A6M4-01A-11R-A32O-07	0.00342382406214586	0	0.0313512705090221	0.0734134944763162	0	0.0323888957458634	0	0	0.0716834150881592	0	0	0.105059916343532	0.0272901843480005	0.129312722293741	0.0794547077761884	0.213849452917784	0.0148406481704108	0	0.208101872963785	0	0.00867555298361608	0.00115404232143458	0.382	0.0245566852760662	1.07675665769989
TCGA-ED-A7XO-01A-11R-A352-07	0.13368965918737	0	0.227375415400563	0.0931633446162963	0	0.205562111143094	0	0	0.0465864276375391	0	0	0.0454016321975101	0.0205924465128261	0	0.0549021484170435	0.043416052990923	0	0	0	0.0990078443053184	0.00398004948217069	0.0263228681093453	0	0.440978801545925	0.899362877494522
