# Supplementary material for: SRM Represents a Novel Prognosis Biomarker and Correlates With Inflammation and Immune Infiltration in Hepatocellular Carcinoma
Source: Mediators Inflamm. 2026 Jul 13;2026:6025289. doi: 10.1155/mi/6025289 (PMC13359114; doi:10.1155/mi/6025289)
Supplement: Supplementary file 5 — Supporting Information 5 Table S5: The correlation analysis of SRM and immune cells. [file MI-2026-6025289-s004.xls]

Cell	cor	pvalue
B cells naive	-0.448363328310706	0.000416082999340683
B cells memory	0.192207439661451	0.148328895635018
Plasma cells	-0.0606293641760743	0.650377973794696
T cells CD8	-0.0787166630779169	0.555997828144871
T cells CD4 naive	0.130549046968912	0.328679468155796
T cells CD4 memory resting	-0.38585849522718	0.00277681307358264
T cells CD4 memory activated	0.253120845450127	0.0552259310049404
T cells follicular helper	0.0953948382154363	0.476268332364923
T cells regulatory (Tregs)	-0.0542926574179458	0.684898763708005
T cells gamma delta	0.189921209926162	0.153307973574567
NK cells resting	0.122624118964774	0.359134625326337
NK cells activated	-0.163951225980483	0.218780911282023
Monocytes	-0.397791889771068	0.0019865022532826
Macrophages M0	0.342551178442528	0.00848443787611567
Macrophages M1	-0.0980959119013197	0.462776774352013
Macrophages M2	0.196407148789566	0.139254203939073
Dendritic cells resting	0.0451398525938665	0.736521820766722
Dendritic cells activated	-0.165338884872799	0.214853339834685
Mast cells resting	-0.216218792816025	0.103064567377883
Mast cells activated	0.0760423908075107	0.570485029717949
Eosinophils	0.157377361010601	0.238068380223146
Neutrophils	-0.0499266283912138	0.709755112956662
