# Supplementary material for: SRM Represents a Novel Prognosis Biomarker and Correlates With Inflammation and Immune Infiltration in Hepatocellular Carcinoma
Source: Mediators Inflamm. 2026 Jul 13;2026:6025289. doi: 10.1155/mi/6025289 (PMC13359114; doi:10.1155/mi/6025289)
Supplement: Supplementary file 6 — Supporting Information 6 Table S6: Genes associated with immune checkpoints through the Wilcoxon test. [file MI-2026-6025289-s008.xls]

Query	Gene	cor	pvalue
SRM	CD80	0.271695584838327	1.06135874886437e-07
SRM	TNFRSF9	0.200401677247163	0.000101708118939378
SRM	CD27	0.177765959448724	0.000581936374930162
SRM	TNFSF9	0.379928197743661	3.47388964836481e-14
SRM	LGALS9	0.404156328228101	5.19814082578096e-16
SRM	LAG3	0.238362081689723	3.43762300619503e-06
SRM	CD86	0.301222593686442	3.21071473492665e-09
SRM	CD200R1	0.187695794985489	0.000277508651824043
SRM	CD44	0.281086727263274	3.64443976272869e-08
SRM	TNFRSF18	0.428651909274751	5.16527544034749e-18
SRM	LAIR1	0.328167009889421	9.17616905807041e-11
SRM	ICOS	0.223002766913064	1.45389642689712e-05
SRM	TNFRSF4	0.394507756960838	2.8882721914618e-15
SRM	TNFRSF8	0.299844112787524	3.81478737178441e-09
SRM	TIGIT	0.226805978545308	1.02670776930545e-05
SRM	CTLA4	0.296583730377132	5.71462841333386e-09
SRM	CD276	0.286284761263762	1.98217290951849e-08
SRM	CD274	0.224884317877051	1.22493358428994e-05
SRM	HAVCR2	0.33678335841667	2.72741949055139e-11
SRM	CD70	0.342823765450029	1.13890078726669e-11
SRM	PDCD1LG2	0.176245775992352	0.000649607904088877
SRM	PDCD1	0.284009132297641	2.59177544729145e-08
SRM	TNFRSF14	0.364530430439242	4.21168933574792e-13
