# Supplementary material for: SRM Represents a Novel Prognosis Biomarker and Correlates With Inflammation and Immune Infiltration in Hepatocellular Carcinoma
Source: Mediators Inflamm. 2026 Jul 13;2026:6025289. doi: 10.1155/mi/6025289 (PMC13359114; doi:10.1155/mi/6025289)
Supplement: Supplementary file 7 — Supporting Information 7 Table S7: Spearman’s correlation analyses of TMB. [file MI-2026-6025289-s001.csv]

Samlpe	TMB_score	Genes
TCGA-DD-AADS-01	2.06583325450089	5.24902809764737
TCGA-2Y-A9GU-01	2.09621007752916	5.52373757780697
TCGA-2Y-A9HB-01	1.32901427169589	5.96765280689404
TCGA-DD-A73E-01	1.88500284649279	6.22963406363523
TCGA-UB-A7MB-01	5.09713338087827	7.18199600532614
TCGA-DD-A73A-01	1.64402109853584	5.46652271499444
TCGA-DD-AAEG-01	1.72464037337052	6.7713138263693
TCGA-ED-A8O6-01	1.29256939373959	6.81917255510297
TCGA-G3-AAV7-01	1.43618374822634	7.85116684959885
TCGA-CC-A7IJ-01	2.15818937965053	7.93699945074773
TCGA-CC-5261-01	0	6.186197455259
TCGA-DD-A1EI-01	1.15715474913921	6.98333225464304
TCGA-G3-A3CJ-01	0	5.83947592149376
TCGA-GJ-A9DB-01	1.43781422268833	6.25339747355562
TCGA-ED-A7PY-01	0.70395005255771	5.13040376165804
TCGA-K7-A5RG-01	1.98244187467703	6.30121997589363
TCGA-G3-A7M5-01	2.34321519134293	6.0599500763164
TCGA-CC-A8HS-01	1.06886036325063	6.24101833011745
TCGA-WQ-AB4B-01	1.30751358701529	5.63030935850947
TCGA-FV-A23B-01	1.72314949111639	5.33562259650198
TCGA-FV-A3R3-01	1.18172995395018	6.17750524996709
TCGA-G3-AAV0-01	2.24145699335204	6.48289828616688
TCGA-5C-A9VG-01	1.93274677330971	7.96761937930348
TCGA-DD-AAVV-01	1.93916004365066	7.00067497827286
TCGA-DD-AADB-01	1.85033282914131	6.8341448660632
TCGA-DD-AAVQ-01	1.11916531834049	5.69125218651459
TCGA-CC-5258-01	2.05402686541186	7.83025215457618
TCGA-EP-A3JL-01	1.67133876434376	6.66582194536038
TCGA-DD-A73C-01	1.50880523491787	6.67973483584636
TCGA-DD-AAEE-01	1.44961037333026	6.57024280608876
TCGA-G3-A25T-01	1.10635664623711	6.34859892545205
TCGA-LG-A9QC-01	1.00141048783977	5.23980662508834
TCGA-ED-A82E-01	0.687999569176815	5.6480684747105
TCGA-DD-AACF-01	1.87769792338417	6.98868468677217
TCGA-QA-A7B7-01	1.51292522974382	6.70265061799487
TCGA-DD-AAC9-01	1.48304794800057	6.11288358519425
TCGA-DD-AAE6-01	1.4120348397895	7.25218382303895
TCGA-DD-A3A2-01	1.41221276863849	5.19626474108618
TCGA-DD-A39Y-01	0	8.81197187936003
TCGA-BC-A112-01	0	6.39125905830102
TCGA-CC-A3MB-01	1.48578419220777	6.08208089769097
TCGA-DD-AAE1-01	0.979893291589341	4.7997038435327
TCGA-EP-A3RK-01	1.21615476671455	6.97319222700739
TCGA-DD-AA3A-01	0.947647241677786	6.99349435325837
TCGA-BC-4073-01	2.02637399840135	6.84936881807965
TCGA-DD-AACK-01	1.94983887297772	5.98564614971725
TCGA-XR-A8TE-01	0.285479774287398	6.45339575819717
TCGA-G3-A25V-01	1.3678227625238	6.47629905105068
TCGA-DD-A4NA-01	0.821021975720791	6.07208221282408
TCGA-DD-AAD3-01	1.30263207634176	5.97096406045058
TCGA-DD-A118-01	1.87714828270938	6.31649695812089
TCGA-CC-A9FV-01	0.422009382848425	6.58917922099089
TCGA-ED-A459-01	2.72904762954941	8.00407773499685
TCGA-WQ-A9G7-01	3.46475064972541	6.85633961801343
TCGA-DD-AAEA-01	2.30928445214805	6.78513201531599
TCGA-BC-A10T-01	1.39642008932603	5.50568454353856
TCGA-DD-AADP-01	1.71233814039701	5.99705525135858
TCGA-UB-A7MA-01	1.46201977096733	5.89675379703095
TCGA-DD-A73D-01	1.42017267237545	5.90834217810901
TCGA-DD-A4NB-01	0.689787481286751	6.58604862148279
TCGA-DD-AADL-01	1.96332054009927	6.64033171226164
TCGA-DD-A1EG-01	0	6.93711365549814
TCGA-DD-A4ND-01	1.24752699669022	5.91149265837748
TCGA-2Y-A9H6-01	1.06244072359932	5.55691370690638
TCGA-DD-A1EA-01	0	6.239894436345
TCGA-ED-A66Y-01	1.58166304473863	5.80757903762864
TCGA-DD-AACH-01	1.64497695772433	6.92269499766159
TCGA-XR-A8TC-01	1.14734880245537	5.24535494603424
TCGA-DD-A3A4-01	0.930583669813059	7.04260822580944
TCGA-DD-A11A-01	2.03886661960454	6.14024081631846
TCGA-DD-AADF-01	2.57585549555239	6.26554566419351
TCGA-UB-AA0V-01	0.856424116963773	5.21316839201261
TCGA-MR-A520-01	0.453873483669918	5.313514336444
TCGA-RC-A6M5-01	0.608072030269783	6.72871915983738
TCGA-EP-A2KA-01	1.8345708345049	7.68032013678605
TCGA-DD-AAE7-01	2.67664141467486	5.74870005225901
TCGA-DD-AAE4-01	1.15879011537953	5.56871618873173
TCGA-DD-A4NF-01	2.05779628375151	5.48615121310239
TCGA-BW-A5NP-01	1.48900895191435	5.9166056213415
TCGA-RC-A6M3-01	1.48687307969967	8.10058087305073
TCGA-DD-AACP-01	2.30745181444489	7.26411883720851
TCGA-DD-A3A9-01	3.28181035873903	6.55489117204523
TCGA-CC-A7II-01	2.14580518240217	9.30788771913558
TCGA-DD-AAD1-01	1.83524258660665	6.27723159779254
TCGA-XR-A8TF-01	2.05009316561016	5.74508401746369
TCGA-G3-A6UC-01	1.84458337886663	5.80852406168209
TCGA-DD-A1ED-01	0.666720129635641	4.94448835643291
TCGA-CC-5262-01	2.02251657745582	6.55971970186474
TCGA-ZS-A9CF-01	1.56773905367233	5.36953976818478
TCGA-FV-A3I1-01	1.38686111309944	7.16145944466922
TCGA-DD-AAW0-01	1.60126654654794	5.48446685803308
TCGA-ZP-A9D4-01	1.31016148802624	5.41786601372371
TCGA-RC-A7SK-01	2.21016387460283	6.26507490161688
TCGA-DD-AAC8-01	3.71187646609719	6.67181135874448
TCGA-KR-A7K8-01	1.10542321624406	6.17225947614505
TCGA-CC-A1HT-01	1.66570994910934	7.58713992735874
TCGA-BC-A69H-01	1.70330590722673	7.84434673265523
TCGA-DD-AAVR-01	1.1946415762101	6.56470587799697
TCGA-DD-AAE3-01	2.14707681882934	4.78980227096883
TCGA-DD-A4NN-01	1.15942738452298	6.09082591399808
TCGA-DD-AACC-01	1.5364128185987	5.88585496957343
TCGA-DD-AADI-01	1.77691942235384	6.12744962979562
TCGA-DD-AAEB-01	1.92303527165478	4.97989272711286
TCGA-2Y-A9H1-01	1.94868974990161	6.75464569689829
TCGA-DD-AACB-01	1.55627878826231	7.14737488323541
TCGA-WX-AA46-01	1.11754601009279	5.38273295404327
TCGA-DD-A1EJ-01	1.2657790237947	6.43090243509721
TCGA-EP-A2KB-01	1.53272109380223	4.88238872137931
TCGA-ED-A66X-01	1.03740443448573	6.28613447817137
TCGA-DD-AACW-01	1.0540792955286	5.71821090938236
TCGA-NI-A4U2-01	1.88404458996701	5.64748432997373
TCGA-ED-A97K-01	1.02574547637402	6.02657655706413
TCGA-G3-A3CK-01	2.57969906262022	6.27319695469444
TCGA-DD-AADW-01	1.00784184963294	6.01635814117625
TCGA-DD-AAVP-01	1.41464657653784	6.98008472561665
TCGA-DD-A39W-01	0.95515560287641	6.23612902872582
TCGA-DD-A4NR-01	1.09503690601607	6.86401647869467
TCGA-DD-AACU-01	1.84937996387347	6.9220063169648
TCGA-KR-A7K7-01	1.3286429321453	7.33854564456733
TCGA-DD-AACQ-01	2.51604261689159	6.17141501660924
TCGA-DD-A11B-01	1.05685317477461	4.52563668985002
TCGA-DD-A4NS-01	1.1108510084581	6.16409235321477
TCGA-DD-A1EH-01	0.96740493984799	5.7193313173603
TCGA-DD-AAW3-01	1.56006186055134	6.57426805646734
TCGA-UB-A7MF-01	1.73810405957702	6.20762349219596
TCGA-DD-A119-01	1.34413106933537	6.3092398643501
TCGA-K7-A6G5-01	1.44960008142366	6.50869327025695
TCGA-WJ-A86L-01	1.9552792723744	5.89538018349783
TCGA-O8-A75V-01	1.35835241512099	5.58843881089218
TCGA-ED-A7PZ-01	2.7751100913964	6.9434091679715
TCGA-DD-A1EL-01	1.62134773515272	7.36261804318815
TCGA-G3-A5SL-01	2.11842858920755	5.46097185676835
TCGA-DD-A1EE-01	4.13589285782792	6.62374983122673
TCGA-CC-5263-01	1.88877791601746	6.39260936723413
TCGA-G3-A3CI-01	0.45606008869871	5.29310926270958
TCGA-ED-A5KG-01	0.448626018300157	6.27262791891852
TCGA-DD-AAVS-01	1.11706941749484	5.61287439335068
TCGA-DD-A4NO-01	1.18336865252861	6.06690505139721
TCGA-CC-A3MA-01	1.01082947577325	6.51207356831169
TCGA-NI-A8LF-01	1.64887318006948	5.55745910641055
TCGA-5C-A9VH-01	1.68025793692142	5.757594022524
TCGA-DD-A4NE-01	1.24981996619997	5.36565754707976
TCGA-FV-A4ZQ-01	1.50163786725524	6.87052994186186
TCGA-K7-A5RF-01	1.14022420680391	5.50944566021545
TCGA-DD-A1EB-01	2.31725585583745	4.75809526565922
TCGA-DD-AAVU-01	1.21040950537337	7.89393187059131
TCGA-DD-AADU-01	1.58112199346297	5.67976438797966
TCGA-2Y-A9H0-01	1.4285829065386	6.76176396441536
TCGA-GJ-A6C0-01	1.15560782570488	7.33333427813435
TCGA-ED-A4XI-01	2.16573439302977	5.02898899315083
TCGA-G3-A7M8-01	0.633272269664953	5.8784678695274
TCGA-CC-A3M9-01	2.00927802107482	8.72836544373903
TCGA-FV-A2QR-01	1.82238067109597	5.61836788144821
TCGA-MR-A8JO-01	0.708981049389996	6.7174529765077
TCGA-DD-A3A6-01	0.724052637196678	7.1156617041241
TCGA-G3-AAV4-01	1.71732278658606	5.83989913810689
TCGA-DD-A11D-01	1.90844773024178	5.15140830999331
TCGA-BD-A3EP-01	1.77347721248515	6.79881003738915
TCGA-EP-A12J-01	1.15357689099752	6.0143686842674
TCGA-4R-AA8I-01	4.67986854305237	6.78812841161439
TCGA-CC-A7IF-01	1.92326128388752	6.01070152656821
TCGA-KR-A7K0-01	1.50876562065259	6.23820408566434
TCGA-CC-A5UE-01	2.0850262194276	7.73449218360256
TCGA-HP-A5MZ-01	1.11834455538006	5.96591816055014
TCGA-CC-A8HU-01	1.59313479815051	7.16470785118647
TCGA-DD-AADO-01	2.48175638688575	6.03119887687263
TCGA-DD-AAD5-01	1.91449309477441	7.85899239260852
TCGA-LG-A6GG-01	2.4055510821082	6.10840736373333
TCGA-G3-A5SI-01	0.925973245780629	5.15256473348939
TCGA-RG-A7D4-01	1.66638159425451	6.64886661523174
TCGA-BW-A5NQ-01	1.76189935244746	7.36967149649916
TCGA-KR-A7K2-01	1.07155361423164	6.05506330277094
TCGA-DD-AADM-01	2.27095131666392	6.3917282019963
TCGA-XR-A8TG-01	1.52475402891961	5.77556946005994
TCGA-DD-AACD-01	1.52595413990518	7.11460544142604
TCGA-3K-AAZ8-01	1.9471125416649	6.48392538568453
TCGA-DD-AAD0-01	1.77252360133494	4.91819538914666
TCGA-DD-AADJ-01	1.28125332288477	5.11735011754488
TCGA-ES-A2HS-01	1.36775305039541	5.8657901734568
TCGA-HP-A5N0-01	2.08268625967374	5.79177761270373
TCGA-ED-A7XP-01	1.32118274814519	7.63580807060545
TCGA-G3-A7M9-01	2.09398154159607	7.42345547618169
TCGA-G3-A3CH-01	0.889871174696752	6.42321677968989
TCGA-G3-A25S-01	2.13506044249808	7.25208445335014
TCGA-BC-A217-01	1.73130369045551	6.30505122120082
TCGA-DD-AACX-01	1.85329764656046	6.53223902426315
TCGA-CC-A5UD-01	2.56584243253733	7.04043877811203
TCGA-EP-A26S-01	1.67498910389958	5.63790869998427
TCGA-MI-A75E-01	1.94373807018417	6.45427132377991
TCGA-BC-A110-01	0	6.08790618968564
TCGA-G3-A5SM-01	1.9233442484124	5.90807312077296
TCGA-FV-A3R2-01	1.48045194868625	7.30704867479178
TCGA-DD-A116-01	1.84973978481898	5.86523589603116
TCGA-DD-A39X-01	1.3879631152585	6.59448734119827
TCGA-2Y-A9H2-01	1.13507782611609	5.7104014581612
TCGA-CC-A9FS-01	1.73303875862615	5.6796292875713
TCGA-XR-A8TD-01	1.14300405277599	6.13111407716961
TCGA-ZP-A9D2-01	1.20363853344328	7.36806900322974
TCGA-DD-A4NK-01	1.4595258228133	5.56759412074444
TCGA-FV-A4ZP-01	1.71384150622659	8.48010473289422
TCGA-DD-AAE2-01	1.49418078100699	5.85292270530454
TCGA-DD-A39Z-01	1.47159521744399	7.23741744530338
TCGA-5R-AA1D-01	0.342299876120562	6.52909941861124
TCGA-2Y-A9H7-01	1.46699030868049	5.71486093627027
TCGA-CC-5264-01	1.67248431764145	5.96219964298332
TCGA-UB-A7ME-01	1.52397959229751	5.54025670302685
TCGA-UB-A7MD-01	1.81913027091575	7.1254393018553
TCGA-RC-A6M6-01	2.42396463405026	8.14722578916408
TCGA-DD-A3A8-01	1.91896418118967	5.61518085131524
TCGA-ED-A7PX-01	0.777021859248671	6.30831172335024
TCGA-DD-AACZ-01	2.21229718485373	7.65191346197607
TCGA-DD-A39V-01	1.45619020109746	7.35584174955374
TCGA-ZS-A9CE-01	1.84096899447454	5.51138896972921
TCGA-G3-A25Z-01	1.51405565771856	6.78148561596166
TCGA-5R-AAAM-01	1.47686513701111	5.90883451918781
TCGA-ES-A2HT-01	1.41803169006041	6.76901396672446
TCGA-DD-A3A7-01	1.97452646501221	7.45496629588908
TCGA-BD-A2L6-01	1.4713008702843	5.46905566691069
TCGA-DD-AAE9-01	1.7066911576492	6.59724212953586
TCGA-CC-A7IH-01	4.10619056946645	5.90315398967296
TCGA-CC-5259-01	2.12955048677124	6.13019368833192
TCGA-G3-A7M6-01	1.63229240249797	6.92608365240296
TCGA-FV-A2QQ-01	1.92801710045516	6.66739685870956
TCGA-2Y-A9GX-01	1.1484673662119	5.69136386772171
TCGA-BC-A10Z-01	2.37525474144267	6.17948517388668
TCGA-5C-AAPD-01	1.29184853849492	8.41169020155081
TCGA-DD-AAED-01	1.24735196208961	6.51821408473143
TCGA-DD-AACI-01	3.12827805267575	6.42819935245066
TCGA-G3-A25Y-01	1.60055370143072	6.43971953561801
TCGA-PD-A5DF-01	0.989154574000082	7.03067486002381
TCGA-DD-A114-01	1.76470151608031	7.31610681362636
TCGA-DD-AAVY-01	1.57986768696643	6.23610797599205
TCGA-BC-A10S-01	0	6.04771723138092
TCGA-CC-A123-01	1.51182017996561	6.07012523900451
TCGA-MI-A75H-01	1.96232544576141	5.84699218054394
TCGA-DD-AADG-01	2.19738955143453	5.88925449325455
TCGA-BC-A10U-01	2.04730273791368	6.84919364656923
TCGA-CC-A7IG-01	2.06420997989424	7.20316884804473
TCGA-DD-A3A3-01	1.14571746649178	7.29779761003554
TCGA-2Y-A9GZ-01	1.57920025233839	5.4700324518638
TCGA-K7-AAU7-01	1.34569031883093	6.21509417899747
TCGA-BW-A5NO-01	2.14686423035764	6.36424673864506
TCGA-DD-AAVX-01	1.26907477993818	6.36379484826999
TCGA-DD-A4NJ-01	1.56928011830534	6.16227046965983
TCGA-DD-AACS-01	1.01090318319039	6.33781989662755
TCGA-UB-AA0U-01	1.38296550098155	5.85348921823648
TCGA-CC-A9FW-01	2.06555932162755	6.18929283766509
TCGA-CC-A8HT-01	2.4245852036873	7.91102759766105
TCGA-G3-A25U-01	1.4758150232371	5.84821980575613
TCGA-DD-AAEK-01	1.48762601311583	5.50328512287265
TCGA-DD-A73F-01	1.36949209468738	6.10375569034381
TCGA-2Y-A9HA-01	2.07589198820065	6.22200271223285
TCGA-UB-A7MC-01	1.27937204877836	5.75313382944494
TCGA-DD-AACG-01	1.67717642475095	6.45965292419727
TCGA-2Y-A9GY-01	1.36129086354082	7.75818456464209
TCGA-DD-A1EF-01	1.90915131193288	5.99720658415151
TCGA-DD-AADQ-01	1.83382472380279	6.77268538714929
TCGA-DD-A1EK-01	1.3215362661875	6.13727808503694
TCGA-DD-AAD2-01	1.45950519646396	6.48084996721013
TCGA-DD-A11C-01	1.63238477329023	5.81184604139409
TCGA-G3-AAV5-01	1.45204265854396	7.43045338801024
TCGA-2Y-A9H5-01	1.3746784016016	5.15293783728571
TCGA-FV-A3I0-01	1.49533065717848	7.21897485712327
TCGA-CC-A7IL-01	1.74732633594371	5.87312170028656
TCGA-DD-A115-01	1.63563088767483	5.96507776820072
TCGA-2Y-A9GS-01	1.34627528075205	7.22319952509923
TCGA-ZP-A9CV-01	1.74328835217245	6.05271801808708
TCGA-BC-A69I-01	0	6.28497304573912
TCGA-ZP-A9D1-01	1.92395003050348	6.32946269743451
TCGA-MI-A75C-01	1.87540104021544	6.88458326930726
TCGA-DD-AADV-01	1.68717377802612	6.26085933192919
TCGA-BC-A10Y-01	1.19796903099371	6.4182861019179
TCGA-DD-AACV-01	1.72503480548282	5.50829236339077
TCGA-DD-AADR-01	1.55947362372835	5.75225351651913
TCGA-EP-A2KC-01	1.62517693465285	6.29100304680527
TCGA-DD-AACJ-01	1.65213726731193	5.98367997455569
TCGA-BC-A10R-01	1.8819388243356	6.32985731798106
TCGA-LG-A9QD-01	1.72092947057151	5.76448416681116
TCGA-WX-AA44-01	1.39300787015477	7.02169735895345
TCGA-DD-A113-01	2.11041392724031	5.99892885222891
TCGA-FV-A496-01	1.92381311121795	6.3239518579544
TCGA-DD-A1EC-01	0.616465227600265	7.28346622942417
TCGA-BC-A10Q-01	0.838468904541763	5.60296455621661
TCGA-DD-AAVW-01	0.856699511391635	5.45121440941722
TCGA-2Y-A9H3-01	2.25658341479214	6.12257126282141
TCGA-DD-A4NH-01	1.16481808677308	5.93509667101708
TCGA-DD-A4NQ-01	1.64238908831975	7.22635824124759
TCGA-DD-A4NG-01	1.4614187338783	4.60395267610591
TCGA-DD-AAW2-01	1.87491828690686	5.55625772881632
TCGA-DD-A73B-01	1.4833963438656	4.95995557967556
TCGA-DD-A4NI-01	2.24438336885743	4.83094486171248
TCGA-MI-A75G-01	2.7061134470053	6.78305323006573
TCGA-BC-A10X-01	0.0354536022672421	5.13581802915224
TCGA-CC-A3MC-01	1.74442662775071	6.93108496153285
TCGA-DD-A73G-01	1.76984675799109	7.55653441015237
TCGA-CC-5260-01	1.20424163571714	6.53865765902313
TCGA-CC-A7IK-01	3.01838706643978	7.00454633530564
TCGA-DD-A4NL-01	0.750088292955161	4.84224473049944
TCGA-DD-A3A1-01	0	6.0950256194842
TCGA-G3-AAV2-01	1.01658804649753	6.68742327671563
TCGA-BC-A216-01	1.37880587867217	6.57275024157447
TCGA-DD-A4NV-01	1.96490313371709	6.27845689237867
TCGA-ED-A627-01	0	6.28194300535848
TCGA-RC-A7S9-01	1.22652469191009	5.82987999612787
TCGA-DD-AADD-01	1.53423874418441	7.04688826177016
TCGA-BC-A10W-01	1.69196184536966	6.06583723514494
TCGA-BC-A3KG-01	0	5.97992930022647
TCGA-DD-AACN-01	0.995599436185527	6.22485063615754
TCGA-G3-AAV6-01	1.25305301660535	6.97516700425987
TCGA-DD-AAVZ-01	0.884629107871272	5.8036790996131
TCGA-DD-AACE-01	1.41016277941747	5.58140548280499
TCGA-BC-A3KF-01	1.55748463870329	6.10945876965772
TCGA-ZS-A9CD-01	1.65731898187366	6.78523142871132
TCGA-DD-AADY-01	1.11182705827175	5.9453525310845
TCGA-2Y-A9H4-01	1.36542499026396	6.22223655032724
TCGA-YA-A8S7-01	1.35265254073619	7.99515716182338
TCGA-FV-A495-01	1.82875802970713	7.51338967759684
TCGA-DD-A4NP-01	0.706540757433853	6.00225920379845
TCGA-MI-A75I-01	2.31617948668057	6.97787748767282
TCGA-DD-A3A5-01	1.34775685249273	6.0172605211908
TCGA-DD-AACY-01	1.51091291135998	6.7490313820402
TCGA-CC-A5UC-01	1.17940098111652	7.018228002943
TCGA-BC-A5W4-01	1.39184953059591	6.77033617316044
TCGA-RC-A7SF-01	1.58133095113915	5.49621945118269
TCGA-RC-A6M4-01	2.28425640683951	5.86612164836113
TCGA-ED-A7XO-01	1.24913121072797	6.46614091971348
