# Supplementary material for: SRM Represents a Novel Prognosis Biomarker and Correlates With Inflammation and Immune Infiltration in Hepatocellular Carcinoma
Source: Mediators Inflamm. 2026 Jul 13;2026:6025289. doi: 10.1155/mi/6025289 (PMC13359114; doi:10.1155/mi/6025289)
Supplement: Supplementary file 8 — Supporting Information 8 Table S8: Spearman’s correlation analyses of MSI. [file MI-2026-6025289-s002.csv]

Samlpe	MSI_score	Genes
TCGA-DD-AADS-01	0.379953597427636	5.24902809764737
TCGA-G3-AAV3-01	0.394404385400625	6.43980097033997
TCGA-T1-A6J8-01	0.406210108531565	6.75726865452394
TCGA-2Y-A9GU-01	0.399882010026675	5.52373757780697
TCGA-2Y-A9HB-01	0.395062799517578	5.96765280689404
TCGA-DD-A73E-01	0.389456678166666	6.22963406363523
TCGA-UB-A7MB-01	0.405556763343757	7.18199600532614
TCGA-DD-A73A-01	0.384491944414584	5.46652271499444
TCGA-DD-AAEG-01	0.393306360352653	6.7713138263693
TCGA-ED-A8O6-01	0.386921282217817	6.81917255510297
TCGA-G3-AAV7-01	0.389787053735658	7.85116684959885
TCGA-CC-A7IJ-01	0.422340660474963	7.93699945074773
TCGA-2Y-A9H9-01	0.393306360352653	6.65525020663287
TCGA-CC-5261-01	0.423524388244335	6.186197455259
TCGA-RC-A7SH-01	0.398788147633769	6.76706547148686
TCGA-DD-A1EI-01	0.392757034282395	6.98333225464304
TCGA-G3-A3CJ-01	0.447526301168911	5.83947592149376
TCGA-GJ-A9DB-01	0.400210007081831	6.25339747355562
TCGA-ED-A7PY-01	0.396707521383976	5.13040376165804
TCGA-K7-A5RG-01	0.347098670622268	6.30121997589363
TCGA-G3-A7M5-01	0.406536670205172	6.0599500763164
TCGA-DD-AADN-01	0.394843361530861	6.63132404665098
TCGA-CC-A8HS-01	0.393306360352653	6.24101833011745
TCGA-WQ-AB4B-01	0.390557635974131	5.63030935850947
TCGA-FV-A23B-01	0.452490009218451	5.33562259650198
TCGA-FV-A3R3-01	0.411100789085413	6.17750524996709
TCGA-G3-AAV0-01	0.384712962422046	6.48289828616688
TCGA-5C-A9VG-01	0.382833229203824	7.96761937930348
TCGA-DD-AAVV-01	0.387252238833504	7.00067497827286
TCGA-DD-AADB-01	0.386369519086875	6.8341448660632
TCGA-DD-AAVQ-01	0.393526032228356	5.69125218651459
TCGA-CC-5258-01	0.425351877456702	7.83025215457618
TCGA-EP-A3JL-01	0.415326009436968	6.66582194536038
TCGA-DD-A73C-01	0.389897162115096	6.67973483584636
TCGA-G3-AAV1-01	0.388024175812457	5.79855345160413
TCGA-DD-AAEE-01	0.40533891584755	6.57024280608876
TCGA-G3-A25T-01	0.492827387922512	6.34859892545205
TCGA-LG-A9QC-01	0.410666732657652	5.23980662508834
TCGA-ED-A82E-01	0.39539189392821	5.6480684747105
TCGA-DD-AACF-01	0.379620962055708	6.98868468677217
TCGA-QA-A7B7-01	0.40805964807036	6.70265061799487
TCGA-DD-AAC9-01	0.37851162325373	6.11288358519425
TCGA-DD-AAE6-01	0.389016059688509	7.25218382303895
TCGA-DD-A3A2-01	0.44020807501375	5.19626474108618
TCGA-DD-A39Y-01	0.444136956587592	8.81197187936003
TCGA-BC-A112-01	0.414135532984451	6.39125905830102
TCGA-ZP-A9CZ-01	0.386590249662717	6.09844903528433
TCGA-CC-A3MB-01	0.449534963478289	6.08208089769097
TCGA-DD-AAE1-01	0.401412025363809	4.7997038435327
TCGA-EP-A3RK-01	0.431997289840723	6.97319222700739
TCGA-G3-A3CG-01	0.428892761785916	6.16418891928259
TCGA-DD-AA3A-01	0.385927956594824	6.99349435325837
TCGA-BC-4073-01	0.425781538703535	6.84936881807965
TCGA-DD-AACK-01	0.394184847236785	5.98564614971725
TCGA-XR-A8TE-01	0.396707521383976	6.45339575819717
TCGA-G3-A25V-01	0.454281195550061	6.47629905105068
TCGA-DD-A4NA-01	0.362329610171569	6.07208221282408
TCGA-DD-AAD3-01	0.384270892542415	5.97096406045058
TCGA-DD-A118-01	0.420078115979374	6.31649695812089
TCGA-CC-A9FV-01	0.397364885478379	6.58917922099089
TCGA-ED-A459-01	0.365692537197533	8.00407773499685
TCGA-RC-A7SB-01	0.407842178211509	6.17329136678472
TCGA-WQ-A9G7-01	0.548732531791919	6.85633961801343
TCGA-DD-AAEA-01	0.392537245275131	6.78513201531599
TCGA-G3-A7M7-01	0.414893222560799	7.33734180912151
TCGA-BC-A10T-01	0.410666732657652	5.50568454353856
TCGA-DD-AADP-01	0.387803664533329	5.99705525135858
TCGA-DD-AACT-01	0.381172604716798	6.02636187375987
TCGA-UB-A7MA-01	0.403267722339301	5.89675379703095
TCGA-DD-A73D-01	0.415217824888839	5.90834217810901
TCGA-DD-A4NB-01	0.369494402007409	6.58604862148279
TCGA-2Y-A9GT-01	0.391657754252914	5.33232125387372
TCGA-DD-AADL-01	0.401630466584741	6.64033171226164
TCGA-DD-A1EG-01	0.465190887925982	6.93711365549814
TCGA-DD-A4ND-01	0.366923648978518	5.91149265837748
TCGA-2Y-A9H6-01	0.385154896884344	5.55691370690638
TCGA-DD-AAW1-01	0.388354879548207	5.318146889804
TCGA-DD-A1EA-01	0.452490009218451	6.239894436345
TCGA-ED-A66Y-01	0.379288249971929	5.80757903762864
TCGA-DD-AACH-01	0.397912460176906	6.92269499766159
TCGA-XR-A8TC-01	0.394184847236785	5.24535494603424
TCGA-DD-A3A4-01	0.405229979762559	7.04260822580944
TCGA-DD-A11A-01	0.480058269227255	6.14024081631846
TCGA-DD-AADF-01	0.40261304298717	6.26554566419351
TCGA-ZP-A9D0-01	0.381394131786851	6.15468851378231
TCGA-UB-AA0V-01	0.394184847236785	5.21316839201261
TCGA-MR-A520-01	0.358733826605284	5.313514336444
TCGA-RC-A6M5-01	0.398569275594983	6.72871915983738
TCGA-EP-A2KA-01	0.40805964807036	7.68032013678605
TCGA-DD-AAE7-01	0.381947800689102	5.74870005225901
TCGA-DD-AAE4-01	0.380729448503549	5.56871618873173
TCGA-DD-A4NF-01	0.344033091528057	5.48615121310239
TCGA-BW-A5NP-01	0.368712483728331	5.9166056213415
TCGA-RC-A6M3-01	0.42094045613708	8.10058087305073
TCGA-DD-AACP-01	0.406971970816723	7.26411883720851
TCGA-DD-AAE0-01	0.398459827122383	6.7090203808363
TCGA-BC-A8YO-01	0.390227436840691	6.39661848029822
TCGA-DD-A3A9-01	0.37027589672849	6.55489117204523
TCGA-CC-A7II-01	0.426533138116673	9.30788771913558
TCGA-DD-AAD1-01	0.371949104138628	6.27723159779254
TCGA-XR-A8TF-01	0.379953597427636	5.74508401746369
TCGA-G3-A6UC-01	0.404358194833312	5.80852406168209
TCGA-DD-A1ED-01	0.418351887785521	4.94448835643291
TCGA-CC-5262-01	0.37506724206761	6.55971970186474
TCGA-ZS-A9CF-01	0.399006986472397	5.36953976818478
TCGA-FV-A3I1-01	0.399335182502071	7.16145944466922
TCGA-DD-AAW0-01	0.392427338213722	5.48446685803308
TCGA-DD-AAD8-01	0.404140166263924	6.25787808711418
TCGA-ZP-A9D4-01	0.39011735366633	5.41786601372371
TCGA-RC-A7SK-01	0.403158629742864	6.26507490161688
TCGA-DD-AAC8-01	0.39231742277876	6.67181135874448
TCGA-GJ-A3OU-01	0.388685507495314	6.30599787212251
TCGA-KR-A7K8-01	0.449851865190906	6.17225947614505
TCGA-CC-A1HT-01	0.424277164176305	7.58713992735874
TCGA-BC-A69H-01	0.388795699975099	7.84434673265523
TCGA-DD-AAVR-01	0.391877677277866	6.56470587799697
TCGA-DD-AAE3-01	0.413702388782177	4.78980227096883
TCGA-DD-A4NN-01	0.369829380153929	6.09082591399808
TCGA-DD-AACC-01	0.388465097283154	5.88585496957343
TCGA-DD-AADI-01	0.387472834405935	6.12744962979562
TCGA-DD-AAEB-01	0.3959402178453	4.97989272711286
TCGA-2Y-A9H1-01	0.385265359350681	6.75464569689829
TCGA-DD-AACB-01	0.384491944414584	7.14737488323541
TCGA-WX-AA46-01	0.376734904998522	5.38273295404327
TCGA-DD-A1EJ-01	0.438186375691362	6.43090243509721
TCGA-EP-A2KB-01	0.417596012966672	4.88238872137931
TCGA-ED-A66X-01	0.386590249662717	6.28613447817137
TCGA-DD-AACW-01	0.386369519086875	5.71821090938236
TCGA-NI-A4U2-01	0.349931373360115	5.64748432997373
TCGA-ED-A97K-01	0.39780296186249	6.02657655706413
TCGA-G3-A3CK-01	0.434668255614352	6.27319695469444
TCGA-DD-AADW-01	0.385265359350681	6.01635814117625
TCGA-DD-AAVP-01	0.395830569732697	6.98008472561665
TCGA-DD-A39W-01	0.424707145564151	6.23612902872582
TCGA-DD-A4NR-01	0.388685507495314	6.86401647869467
TCGA-DD-AACU-01	0.3919876262198	6.9220063169648
TCGA-KR-A7K7-01	0.444561060372784	7.33854564456733
TCGA-DD-AACQ-01	0.387362540835996	6.17141501660924
TCGA-DD-A11B-01	0.424707145564151	4.52563668985002
TCGA-DD-A4NS-01	0.376068071133686	6.16409235321477
TCGA-DD-A1EH-01	0.45301705961736	5.7193313173603
TCGA-DD-AAW3-01	0.405992359675837	6.57426805646734
TCGA-DD-AADA-01	0.375956902184227	5.01045313694477
TCGA-UB-A7MF-01	0.404467196763089	6.20762349219596
TCGA-DD-A119-01	0.417163906623976	6.3092398643501
TCGA-2Y-A9H8-01	0.394623890161929	5.66201175982328
TCGA-K7-A6G5-01	0.398131431876634	6.50869327025695
TCGA-WJ-A86L-01	0.396269112190937	5.89538018349783
TCGA-ZS-A9CG-01	0.377734578239275	5.69532017553971
TCGA-O8-A75V-01	0.409689627953259	5.58843881089218
TCGA-ED-A7PZ-01	0.399444564589458	6.9434091679715
TCGA-DD-A1EL-01	0.433066269617616	7.36261804318815
TCGA-G3-A5SL-01	0.348232419239271	5.46097185676835
TCGA-DD-A1EE-01	0.4736310765512	6.62374983122673
TCGA-CC-5263-01	0.423309237242387	6.39260936723413
TCGA-G3-A3CI-01	0.4291070817805	5.29310926270958
TCGA-ED-A5KG-01	0.344487662635682	6.27262791891852
TCGA-DD-AAVS-01	0.391327806843611	5.61287439335068
TCGA-DD-A4NO-01	0.368377246120017	6.06690505139721
TCGA-CC-A3MA-01	0.441589712419546	6.51207356831169
TCGA-NI-A8LF-01	0.404794153147693	5.55745910641055
TCGA-5C-A9VH-01	0.394075065625738	5.757594022524
TCGA-DD-A4NE-01	0.352306552906336	5.36565754707976
TCGA-FV-A4ZQ-01	0.355354620561066	6.87052994186186
TCGA-K7-A5RF-01	0.364460373960261	5.50944566021545
TCGA-DD-A1EB-01	0.463099267348104	4.75809526565922
TCGA-DD-AAVU-01	0.393635855624358	7.89393187059131
TCGA-DD-AADU-01	0.386700602287613	5.67976438797966
TCGA-2Y-A9H0-01	0.384491944414584	6.76176396441536
TCGA-GJ-A6C0-01	0.375623343928903	7.33333427813435
TCGA-ED-A4XI-01	0.35512905848417	5.02898899315083
TCGA-G3-A7M8-01	0.399882010026675	5.8784678695274
TCGA-CC-A3M9-01	0.435308552262582	8.72836544373903
TCGA-FV-A2QR-01	0.447314700253176	5.61836788144821
TCGA-MR-A8JO-01	0.401412025363809	6.7174529765077
TCGA-DD-A3A6-01	0.394623890161929	7.1156617041241
TCGA-G3-AAV4-01	0.389126226924704	5.83989913810689
TCGA-DD-A11D-01	0.408168370708106	5.15140830999331
TCGA-BD-A3EP-01	0.395062799517578	6.79881003738915
TCGA-EP-A12J-01	0.435841915809228	6.0143686842674
TCGA-4R-AA8I-01	0.648649507207315	6.78812841161439
TCGA-CC-A7IF-01	0.406427824526982	6.01070152656821
TCGA-KR-A7K0-01	0.398240905264468	6.23820408566434
TCGA-CC-A5UE-01	0.384933946575176	7.73449218360256
TCGA-HP-A5MZ-01	0.352306552906336	5.96591816055014
TCGA-CC-A8HU-01	0.397255345594427	7.16470785118647
TCGA-DD-AADO-01	0.401739674793482	6.03119887687263
TCGA-DD-AAD5-01	0.393086655023531	7.85899239260852
TCGA-LG-A6GG-01	0.371056968350199	6.10840736373333
TCGA-G3-A5SI-01	0.355580147377359	5.15256473348939
TCGA-RG-A7D4-01	0.41565051441473	6.64886661523174
TCGA-BW-A5NQ-01	0.353436217861783	7.36967149649916
TCGA-KR-A7K2-01	0.407407140125773	6.05506330277094
TCGA-DD-AADM-01	0.38084025031927	6.3917282019963
TCGA-XR-A8TG-01	0.395720913285953	5.77556946005994
TCGA-DD-AACD-01	0.385927956594824	7.11460544142604
TCGA-3K-AAZ8-01	0.396269112190937	6.48392538568453
TCGA-DD-AAD0-01	0.385596696012245	4.91819538914666
TCGA-DD-AADJ-01	0.385817544851695	5.11735011754488
TCGA-ES-A2HS-01	0.408494489469444	5.8657901734568
TCGA-HP-A5N0-01	0.348345745113481	5.79177761270373
TCGA-2V-A95S-01	0.378844514469503	6.7151287262268
TCGA-ED-A7XP-01	0.410232545598205	7.63580807060545
TCGA-G3-A7M9-01	0.415434185873181	7.42345547618169
TCGA-G3-A3CH-01	0.40381306161659	6.42321677968989
TCGA-G3-A25S-01	0.468426918823479	7.25208445335014
TCGA-2Y-A9GW-01	0.381061828424588	6.29487250936998
TCGA-BC-A217-01	0.439676323490687	6.30505122120082
TCGA-DD-AACX-01	0.394953084696361	6.53223902426315
TCGA-CC-A5UD-01	0.376512661288479	7.04043877811203
TCGA-EP-A26S-01	0.447526301168911	5.63790869998427
TCGA-MI-A75E-01	0.408385791406414	6.45427132377991
TCGA-DD-AACO-01	0.395501575384977	4.82488493373444
TCGA-G3-A5SK-01	0.340391357220078	4.60916987135904
TCGA-BC-A110-01	0.394623890161929	6.08790618968564
TCGA-G3-A5SM-01	0.358171174969554	5.90807312077296
TCGA-ED-A8O5-01	0.377401430785794	5.49630574871882
TCGA-FV-A3R2-01	0.405012082912592	7.30704867479178
TCGA-DD-A116-01	0.437760393539927	5.86523589603116
TCGA-DD-A39X-01	0.442545456105304	6.59448734119827
TCGA-2Y-A9H2-01	0.399444564589458	5.7104014581612
TCGA-CC-A9FS-01	0.385707124657934	5.6796292875713
TCGA-XR-A8TD-01	0.385265359350681	6.13111407716961
TCGA-ZP-A9D2-01	0.391547780167342	7.36806900322974
TCGA-DD-A4NK-01	0.350157749484993	5.56759412074444
TCGA-FV-A4ZP-01	0.358171174969554	8.48010473289422
TCGA-DD-AAE2-01	0.386148754734357	5.85292270530454
TCGA-DD-A39Z-01	0.424492170889205	7.23741744530338
TCGA-5R-AA1D-01	0.38714192839717	6.52909941861124
TCGA-2Y-A9H7-01	0.391217807602897	5.71486093627027
TCGA-CC-5264-01	0.447103068297261	5.96219964298332
TCGA-UB-A7ME-01	0.394623890161929	5.54025670302685
TCGA-UB-A7MD-01	0.419646752531434	7.1254393018553
TCGA-RC-A6M6-01	0.411968510360133	8.14722578916408
TCGA-DD-A3A8-01	0.402394750500615	5.61518085131524
TCGA-ED-A7PX-01	0.405229979762559	6.30831172335024
TCGA-DD-AACZ-01	0.38272258035299	7.65191346197607
TCGA-DD-A39V-01	0.436588293660118	7.35584174955374
TCGA-ZS-A9CE-01	0.38714192839717	5.51138896972921
TCGA-5R-AA1C-01	0.392097566783076	5.98508368263012
TCGA-G3-A25Z-01	0.450802152879819	6.78148561596166
TCGA-5R-AAAM-01	0.385817544851695	5.90883451918781
TCGA-ES-A2HT-01	0.399006986472397	6.76901396672446
TCGA-DD-A3A7-01	0.404358194833312	7.45496629588908
TCGA-BD-A2L6-01	0.435201855887066	5.46905566691069
TCGA-DD-AAE9-01	0.397036240872176	6.59724212953586
TCGA-CC-A7IH-01	0.408277085153046	5.90315398967296
TCGA-DD-AACL-01	0.388024175812457	8.16910423521028
TCGA-CC-5259-01	0.431569476051276	6.13019368833192
TCGA-G3-A7M6-01	0.405229979762559	6.92608365240296
TCGA-DD-AAD6-01	0.3907777267512	5.84989670641645
TCGA-FV-A2QQ-01	0.40250390087259	6.66739685870956
TCGA-2Y-A9GX-01	0.392427338213722	5.69136386772171
TCGA-BD-A3ER-01	0.420185936691721	5.53780545602123
TCGA-DD-AADC-01	0.385486258913337	5.84794430733941
TCGA-BC-A10Z-01	0.390667685559667	6.17948517388668
TCGA-5C-AAPD-01	0.380396991988449	8.41169020155081
TCGA-DD-AAED-01	0.384381422712236	6.51821408473143
TCGA-DD-AACI-01	0.38393925121513	6.42819935245066
TCGA-G3-A25Y-01	0.45543901456305	6.43971953561801
TCGA-ZP-A9CY-01	0.37973184903481	5.4399754578385
TCGA-PD-A5DF-01	0.364684481928229	7.03067486002381
TCGA-DD-A114-01	0.381061828424588	7.31610681362636
TCGA-DD-AAVY-01	0.38714192839717	6.23610797599205
TCGA-BC-A10S-01	0.412618958991931	6.04771723138092
TCGA-CC-A123-01	0.429856951133652	6.07012523900451
TCGA-MI-A75H-01	0.396049857625031	5.84699218054394
TCGA-DD-AADG-01	0.382501257189115	5.88925449325455
TCGA-BC-A10U-01	0.443924857933742	6.84919364656923
TCGA-CC-A7IG-01	0.415326009436968	7.20316884804473
TCGA-DD-A3A3-01	0.401958066413773	7.29779761003554
TCGA-2Y-A9GZ-01	0.393196511870406	5.4700324518638
TCGA-K7-AAU7-01	0.387583119544611	6.21509417899747
TCGA-BW-A5NO-01	0.368824212289153	6.36424673864506
TCGA-DD-AAVX-01	0.393086655023531	6.36379484826999
TCGA-DD-A4NJ-01	0.364796522858731	6.16227046965983
TCGA-DD-AACS-01	0.389566811762726	6.33781989662755
TCGA-UB-AA0U-01	0.392647143964263	5.85348921823648
TCGA-CC-A9FW-01	0.405229979762559	6.18929283766509
TCGA-CC-A8HT-01	0.386700602287613	7.91102759766105
TCGA-G3-AAUZ-01	0.389456678166666	6.1638307876515
TCGA-G3-A25U-01	0.458277000695805	5.84821980575613
TCGA-DD-AAEK-01	0.406754336928712	5.50328512287265
TCGA-DD-AAEH-01	0.394075065625738	5.90242094231535
TCGA-DD-A73F-01	0.386590249662717	6.10375569034381
TCGA-2Y-A9HA-01	0.395720913285953	6.22200271223285
TCGA-UB-A7MC-01	0.40533891584755	5.75313382944494
TCGA-DD-AACG-01	0.407733430987933	6.45965292419727
TCGA-2Y-A9GY-01	0.391217807602897	7.75818456464209
TCGA-DD-A1EF-01	0.469573445304352	5.99720658415151
TCGA-DD-AADQ-01	0.382169208768249	6.77268538714929
TCGA-DD-AACA-01	0.410883777195581	5.93725728162792
TCGA-DD-A1EK-01	0.444561060372784	6.13727808503694
TCGA-DD-AAD2-01	0.380618638177376	6.48084996721013
TCGA-DD-A11C-01	0.429321369941442	5.81184604139409
TCGA-DD-AAEI-01	0.385486258913337	6.98855631528184
TCGA-G3-AAV5-01	0.393635855624358	7.43045338801024
TCGA-DD-AADK-01	0.393196511870406	5.81900645595421
TCGA-2Y-A9H5-01	0.389897162115096	5.15293783728571
TCGA-FV-A3I0-01	0.425351877456702	7.21897485712327
TCGA-CC-A7IL-01	0.399991350664181	5.87312170028656
TCGA-DD-A115-01	0.400647220522828	5.96507776820072
TCGA-2Y-A9GS-01	0.401412025363809	7.22319952509923
TCGA-ZP-A9CV-01	0.384160353903822	6.05271801808708
TCGA-BC-A69I-01	0.386590249662717	6.28497304573912
TCGA-ZP-A9D1-01	0.385817544851695	6.32946269743451
TCGA-MI-A75C-01	0.405229979762559	6.88458326930726
TCGA-DD-AADV-01	0.397474417045898	6.26085933192919
TCGA-BC-A10Y-01	0.392537245275131	6.4182861019179
TCGA-DD-AACV-01	0.392757034282395	5.50829236339077
TCGA-DD-AADR-01	0.372060582332161	5.75225351651913
TCGA-EP-A2KC-01	0.403704010250962	6.29100304680527
TCGA-DD-AACJ-01	0.393196511870406	5.98367997455569
TCGA-BC-A10R-01	0.413377445267708	6.32985731798106
TCGA-LG-A9QD-01	0.377845610296965	5.76448416681116
TCGA-WX-AA44-01	0.401958066413773	7.02169735895345
TCGA-DD-A113-01	0.389346536162498	5.99892885222891
TCGA-FV-A496-01	0.372506408986169	6.3239518579544
TCGA-DD-A1EC-01	0.394294620494657	7.28346622942417
TCGA-BC-A10Q-01	0.415326009436968	5.60296455621661
TCGA-DD-AAVW-01	0.401630466584741	5.45121440941722
TCGA-2Y-A9H3-01	0.391437797698	6.12257126282141
TCGA-DD-A4NH-01	0.347325491633802	5.93509667101708
TCGA-CC-A7IE-01	0.377956633810114	7.02021214866875
TCGA-DD-A4NQ-01	0.341985747228616	7.22635824124759
TCGA-DD-A4NG-01	0.348459062086472	4.60395267610591
TCGA-DD-AAW2-01	0.386810946472217	5.55625772881632
TCGA-DD-A73B-01	0.420509350488903	4.95995557967556
TCGA-DD-A4NI-01	0.344714894490127	4.83094486171248
TCGA-MI-A75G-01	0.409689627953259	6.78305323006573
TCGA-BC-A10X-01	0.400210007081831	5.13581802915224
TCGA-CC-A3MC-01	0.422340660474963	6.93108496153285
TCGA-2Y-A9GV-01	0.375956902184227	5.51496174647273
TCGA-DD-A73G-01	0.408494489469444	7.55653441015237
TCGA-CC-5260-01	0.426747808906577	6.53865765902313
TCGA-CC-A7IK-01	0.405665674757457	7.00454633530564
TCGA-DD-A4NL-01	0.3426685182025	4.84224473049944
TCGA-DD-A3A1-01	0.43722773891291	6.0950256194842
TCGA-G3-AAV2-01	0.396269112190937	6.68742327671563
TCGA-BC-A216-01	0.433279970557258	6.57275024157447
TCGA-DD-A4NV-01	0.374065718222538	6.27845689237867
TCGA-ED-A627-01	0.381061828424588	6.28194300535848
TCGA-RC-A7S9-01	0.394294620494657	5.82987999612787
TCGA-DD-AADD-01	0.400756503183251	7.04688826177016
TCGA-BC-A10W-01	0.389787053735658	6.06583723514494
TCGA-BC-A3KG-01	0.449006639218204	5.97992930022647
TCGA-DD-AACN-01	0.399663303888018	6.22485063615754
TCGA-G3-AAV6-01	0.39780296186249	6.97516700425987
TCGA-DD-AAVZ-01	0.385265359350681	5.8036790996131
TCGA-CC-A9FU-01	0.397255345594427	6.8397442250018
TCGA-DD-AACE-01	0.384270892542415	5.58140548280499
TCGA-BC-A3KF-01	0.4368014735705	6.10945876965772
TCGA-ZS-A9CD-01	0.387693396253313	6.78523142871132
TCGA-DD-AADY-01	0.407624675566609	5.9453525310845
TCGA-2Y-A9H4-01	0.391877677277866	6.22223655032724
TCGA-WX-AA47-01	0.389897162115096	7.23462202549398
TCGA-G3-A5SJ-01	0.322966461549645	6.22068980977828
TCGA-YA-A8S7-01	0.394404385400625	7.99515716182338
TCGA-FV-A495-01	0.357946052859261	7.51338967759684
TCGA-DD-A4NP-01	0.346417993543876	6.00225920379845
TCGA-MI-A75I-01	0.412944073368718	6.97787748767282
TCGA-DD-A3A5-01	0.400975043673087	6.0172605211908
TCGA-DD-AACY-01	0.389787053735658	6.7490313820402
TCGA-CC-A5UC-01	0.366140335770504	7.018228002943
TCGA-CC-A8HV-01	0.40261304298717	6.54890203455634
TCGA-BC-A5W4-01	0.370052655715914	6.77033617316044
TCGA-RC-A7SF-01	0.410123978412927	5.49621945118269
TCGA-RC-A6M4-01	0.41727194534353	5.86612164836113
TCGA-ED-A7XO-01	0.413702388782177	6.46614091971348
