# Supplementary material for: SRM Represents a Novel Prognosis Biomarker and Correlates With Inflammation and Immune Infiltration in Hepatocellular Carcinoma
Source: Mediators Inflamm. 2026 Jul 13;2026:6025289. doi: 10.1155/mi/6025289 (PMC13359114; doi:10.1155/mi/6025289)
Supplement: Supplementary file 9 — Supporting Information 9 Table S9: siRNA sequences are detailed. [file MI-2026-6025289-s003.xlsx]

## Sheet: Sheet1
Table S9. The sequences of siRNAs presented in this paper
Genes	sense（5'-3'）	antisense（5'-3'）
siSRM	CATCCAAGTCTCCAAGAAGTT	GTAGGTTCAGAGGTTATTCAA
SiNC	UUCUCCGAACGUGUCACGUTT	ACGUGACACGUUCGGAGAATT
