# Supplementary material for: SRM Represents a Novel Prognosis Biomarker and Correlates With Inflammation and Immune Infiltration in Hepatocellular Carcinoma
Source: Mediators Inflamm. 2026 Jul 13;2026:6025289. doi: 10.1155/mi/6025289 (PMC13359114; doi:10.1155/mi/6025289)
Supplement: Supplementary file 10 — Supporting Information 10 Table S10: All primers in real‐time qPCR were listed. [file MI-2026-6025289-s005.xlsx]

## Sheet: Sheet1
Table S10. The sequences of primer presented in this paper
Primer
GAPDH-F	ACCCACTCCTCCACCTTTGA
GAPDH-R	CTGTTGCTGTAGCCAAATTCGT
IL8-F	GTGCAGAGGGTTGTGGAGAAG
IL8-R	CCCTACAACAGACCCACACAA
CCL20-F	ACACAGACCGTATTCTTCATCCT
CCL20-R	TTGCGCACACAGACAACTTT
IL17RA-F	GTACTGGTTCATCACGGGCA
IL17RA-R	GCAGGCCATCGGTGTATTTG
IL17F-F	CCTCCCCCTGGAATTACACT
IL17F-R	TTCCTTGAGCATTGATGCAG
SRM-F	AGGACACGCTGAAATCACCAG
SRM-R	GCCACAGTCGATGAATCCAG
TRFAF6-F	AGAGCAAACCAAAGCCAAGC
TRFAF6-R	GCTGCCTTCAGTATGTTGGG
ACT1-F	GAATTCGCCACCACTGGCAT
ACT1-R	ATCGGAACCGCTCATTGCCG
